# Supplementary material for: Automating candidate gene prioritization with large language models: from naive scoring to literature-grounded validation
Source: Bioinformatics. 2025 Oct 10;41(10):btaf541. doi: 10.1093/bioinformatics/btaf541 (PMC12548045; doi:10.1093/bioinformatics/btaf541)
Supplement: btaf541_Supplementary_Data [file btaf541_supplementary_data.zip]

Archive with 3 entries (3 files):
- Supplementary_Information.pdf
- SupplementaryMaterial_2_Comprehensive Evaluation of 30 Sepsis-Associated Genes (1).pdf
- SupplementaryTables.xlsx
