# Supplementary material for: Automating candidate gene prioritization with large language models: from naive scoring to literature-grounded validation
Source: Bioinformatics. 2025 Oct 10;41(10):btaf541. doi: 10.1093/bioinformatics/btaf541 (PMC12548045; doi:10.1093/bioinformatics/btaf541)
Supplement: btaf541_Supplementary_Data [file btaf541_supplementary_data.zip › SupplementaryTables.xlsx]

## Sheet: Table S1
Table S1: Comparing Faithfulness of RAG retrieval with Phi4 and GPT-o3-mini
	Overall		RAG score : Yes		RAG score : Intermediate		RAG score : No
	o3:Fail	o3:Pass	o3:Fail	o3:Pass	o3:Fail	o3:Pass	o3:Fail	o3:Pass
phi4:Fail	631	44	0	4	6	3	625	37
phi4:Pass	293	233	13	164	17	51	263	18
pct_agreement	0.7194		0.9061		0.7403		0.6819

## Sheet: Table S2
Table S2: Benchmarking using gold standard datatset [CTD and DisGenNET]
	Naïve filter query count			gene wise wt. score			Pubmed scores			CTD information						DisGeNET score
gene_name	fail	pass	naive_status	NaiveLLM	RAG	HybridLLM	pubmed_count	pub_log	popularity	Disease Name	Disease ID	Direct Evidence	Inference Network	Inference Score[CTD]	ctd_normscore	ScoreGDA [DisGeNET]	ScoreGDA_norm
TNF	0	8	pass	1	0.75	0.8	7787	3.89143	1	Sepsis	MESH:D018805	marker/mechanism	1-(3,4-dihydroxyphenyl)-3-(2-methoxyphenyl)prop-2-en-1-one|2',4'-dihydroxy-6'-methoxy-3',5'-dimethylchalcone|3-oxo-29-noroleana-1,9(11),12-trien-2,20-dicarbonitrile|alisol B 23-acetate|alpha-chaconine|Ampicillin|angelicae sinensis extract|apigenin-6,8-di-C-glycopyranoside|Bleomycin|Capsaicin|Carboplatin|cardamonin|Ceftriaxone|Ciprofloxacin|Cisplatin|Colchicine|cordycepin|Curcumin|Cyclophosphamide…	158.36	0.971318	1	1
IL6	0	8	pass	1	0.7875	0.8875	5930	3.77313	0.9696	Sepsis	MESH:D018805	marker/mechanism	1-(3,4-dihydroxyphenyl)-3-(2-methoxyphenyl)prop-2-en-1-one|2',4'-dihydroxy-6'-methoxy-3',5'-dimethylchalcone|3-oxo-29-noroleana-1,9(11),12-trien-2,20-dicarbonitrile|alisol B 23-acetate|alpha-chaconine|Ampicillin|apigenin-6,8-di-C-glycopyranoside|Bleomycin|Capsaicin|Carboplatin|cardamonin|Ciprofloxacin|Cisplatin|Colchicine|cordycepin|Curcumin|Cyclophosphamide|Cytarabine|Dexamethasone|Doxorubicin|e…	160.71	0.985939	1	1
IL10	0	8	pass	1	0.8375	0.8875	2706	3.43249	0.882064	Sepsis	MESH:D018805	therapeutic	alisol B 23-acetate|apigenin-6,8-di-C-glycopyranoside|beta-Lactams|Bleomycin|Capsaicin|Cefotaxime|Ciprofloxacin|Cisplatin|Colchicine|cordycepin|Curcumin|Cyclophosphamide|Dexamethasone|Doxorubicin|endotoxin, Escherichia coli|Epoprostenol|Ethanol|Fluorouracil|Galactosamine|gardiquimod|Gentamicins|Glycosides|Ibuprofen|Indomethacin|Irinotecan|Isoproterenol|lipopolysaccharide, E coli O55-B5|lipopolysa…	116.59	0.711442	1	1
HMGB1	0	8	pass	1	0.8375	0.8375	741	2.8704	0.737623	Sepsis	MESH:D018805	marker/mechanism	1-(3,4-dihydroxyphenyl)-3-(2-methoxyphenyl)prop-2-en-1-one|Ampicillin|angelicae sinensis extract|apigenin-6,8-di-C-glycopyranoside|Bleomycin|Cisplatin|Curcumin|Cytarabine|Dexamethasone|Doxorubicin|endotoxin, Escherichia coli|Ethanol|Etoposide|Gentamicins|Ibuprofen|Indomethacin|Isoflurane|lipopolysaccharide, E coli O55-B5|lipopolysaccharide, Escherichia coli O111 B4|Lipopolysaccharides|Melatonin|N…	90.31	0.547938	0.95	0.916667
TREM1	0	8	pass	1	1	1	191	2.2833	0.586752	Endotoxemia	MESH:D019446		diallyl disulfide|Lipopolysaccharides|Nicotine|Thioacetamide	15.05	0.0796989	0.9	0.833333
MIF	0	8	pass	1	0.925	0.925	160	2.20683	0.5671	Sepsis	MESH:D018805	therapeutic	Bleomycin|Capsaicin|Curcumin|Cyclophosphamide|Dexamethasone|Doxorubicin|Ethanol|Fluorouracil|Gentamicins|Lipopolysaccharides|Plant Extracts|Resveratrol|Zymosan	33.03	0.191563	0.7	0.5
TLR4	0	8	pass	0.9625	0.925	0.925	1348	3.13001	0.804335	Sepsis	MESH:D018805	marker/mechanism	1-(3,4-dihydroxyphenyl)-3-(2-methoxyphenyl)prop-2-en-1-one|alisol B 23-acetate|Ampicillin|apigenin-6,8-di-C-glycopyranoside|Capsaicin|Cisplatin|cordycepin|Curcumin|Cyclophosphamide|Dexamethasone|Doxorubicin|endotoxin, Escherichia coli|Erythromycin|Ethanol|Fluorouracil|Galactosamine|Gentamicins|Ifosfamide|Indomethacin|Irinotecan|Isoproterenol|kukoamine B|lipopolysaccharide, E coli O55-B5|lipopolys…	114.27	0.697007	0.9	0.833333
NLRP3	1	7	pass	0.9625	0.9625	0.9625	525	2.72099	0.699226	Sepsis	MESH:D018805	marker/mechanism	apigenin-6,8-di-C-glycopyranoside|Cisplatin|Colchicine|cordycepin|Curcumin|Cyclophosphamide|Dexamethasone|Doxorubicin|Ethanol|Galactosamine|Gentamicins|Ibuprofen|Indomethacin|Isoflurane|lipopolysaccharide, E coli O55-B5|lipopolysaccharide, Escherichia coli O111 B4|Lipopolysaccharides|Melatonin|Methotrexate|Pentoxifylline|Plant Extracts|prim-O-glucosylcimifugin|Resveratrol|rhoifolin|Rifampin|SN50 …	74.24	0.447956
IL1B	0	8	pass	0.9625	0.5625	0.783333	288	2.4609	0.63239	Sepsis	MESH:D018805	marker/mechanism	1-(3,4-dihydroxyphenyl)-3-(2-methoxyphenyl)prop-2-en-1-one|2',4'-dihydroxy-6'-methoxy-3',5'-dimethylchalcone|3-oxo-29-noroleana-1,9(11),12-trien-2,20-dicarbonitrile|alisol B 23-acetate|alpha-chaconine|Amikacin|Ampicillin|apigenin-6,8-di-C-glycopyranoside|Bleomycin|Capsaicin|cardamonin|Ceftriaxone|Ciprofloxacin|Cisplatin|Colchicine|cordycepin|Curcumin|Cyclophosphamide|Dexamethasone|Doxorubicin|end…	162.97	1	1	1
LBP	1	7	pass	0.9625	0.9625	0.925	223	2.35025	0.603955	Sepsis	MESH:D018805	marker/mechanism	Curcumin|Dexamethasone|Doxorubicin|Erythromycin|Ethanol|Indomethacin|Isoproterenol|lipopolysaccharide, E coli O55-B5|lipopolysaccharide, Escherichia coli O111 B4|Lipopolysaccharides|Methotrexate|Paclitaxel|Penicillin G|Plant Extracts|Resveratrol	45.99	0.272196	0.85	0.75
C5AR1	0	8	pass	0.9625	0.9625	0.9625	19	1.30103	0.334332	Shock, Septic	MESH:D012772	marker/mechanism	Lipopolysaccharides	2.34	0.000622161
PROC	0	8	pass	0.9625	0.3875	0.575	9	1	0.256975	Sepsis	MESH:D018805	therapeutic	Cisplatin|Doxorubicin|Fluorouracil|Lipopolysaccharides|Vinorelbine	11.6	0.0582343	0.85	0.75
ADM	0	8	pass	0.925	0.875	0.957143	174	2.24304	0.576405	Sepsis	MESH:D018805	marker/mechanism	Cisplatin|Cyclophosphamide|Dexamethasone|Doxorubicin|endotoxin, Escherichia coli|Ethanol|Fluorouracil|Gentamicins|Isoproterenol|lipopolysaccharide, Escherichia coli O111 B4|Lipopolysaccharides|Methotrexate|Nitric Oxide|Plant Extracts|Resveratrol|Topotecan	42.4	0.24986	0.8	0.666667
MMP9	1	7	pass	0.925	0.9625	0.925	162	2.21219	0.568477	Sepsis	MESH:D018805	marker/mechanism	alisol B 23-acetate|apigenin-6,8-di-C-glycopyranoside|Bleomycin|Capsaicin|Ciprofloxacin|Cisplatin|Colchicine|cordycepin|Curcumin|Dexamethasone|Doxorubicin|Ethanol|Fluorouracil|ginsenoside Rg1|Ibuprofen|Ifosfamide|Indomethacin|Irinotecan|Isoproterenol|lipopolysaccharide, E coli O55-B5|lipopolysaccharide, Escherichia coli O111 B4|Lipopolysaccharides|Mechlorethamine|Melatonin|Methotrexate|Nitric Oxi…	86.36	0.523362	0.75	0.583333
CXCR2	1	7	pass	0.925	0.925	0.925	79	1.90309	0.489047	Sepsis	MESH:D018805	marker/mechanism	Cisplatin|cordycepin|Curcumin|Isoproterenol|Lipopolysaccharides|Mechlorethamine|Methotrexate|Plant Extracts|Prednisolone|reparixin|Topotecan|Zymosan	35.54	0.20718	0.5	0.166667
NOS2	1	7	pass	0.8875	0.8375	0.8375	115	2.06446	0.530515	Sepsis	MESH:D018805	marker/mechanism	2',4'-dihydroxy-6'-methoxy-3',5'-dimethylchalcone|3-oxo-29-noroleana-1,9(11),12-trien-2,20-dicarbonitrile|adefovir dipivoxil|alisol B 23-acetate|alpha-chaconine|Ampicillin|apigenin-6,8-di-C-glycopyranoside|Bleomycin|Capsaicin|cardamonin|Cisplatin|Colchicine|cordycepin|Curcumin|Cyclophosphamide|Dexamethasone|Doxorubicin|endothelium-dependent hyperpolarization factor|endotoxin, Escherichia coli|Eth…	135.36	0.828221	0.8	0.666667
ANGPT1	0	8	pass	0.8875	0.6625	0.6625	79	1.90309	0.489047	Sepsis	MESH:D018805	therapeutic	Capsaicin|Cisplatin|Cyclophosphamide|Dexamethasone|Doxorubicin|Fluorouracil|Indomethacin|lipopolysaccharide, Escherichia coli O111 B4|Lipopolysaccharides|Methotrexate|Paclitaxel|Plant Extracts|Vancomycin	39.47	0.231631	0.85	0.75
CSF3	1	7	pass	0.8875	0.3	0.433333	5	0.778151	0.199966	Sepsis	MESH:D018805	therapeutic	Bleomycin|Cisplatin|Dexamethasone|Doxorubicin|Ethanol|Gentamicins|lipopolysaccharide, E coli O55-B5|lipopolysaccharide, Escherichia coli O111 B4|Lipopolysaccharides|Methotrexate|Paclitaxel|Plant Extracts|Resveratrol	32.64	0.189137	0.85	0.75
IFNG	2	6	pass	0.85	0.9625	0.8875	856	2.93298	0.753703	Sepsis	MESH:D018805	marker/mechanism	adefovir dipivoxil|alisol B 23-acetate|Bleomycin|Capsaicin|Ciprofloxacin|Cisplatin|Colchicine|cordycepin|Curcumin|Cyclophosphamide|Dexamethasone|Doxorubicin|Erythromycin|Ethanol|FEC protocol|Fluorouracil|Galactosamine|gardiquimod|Gentamicins|ginsenoside Rg1|Ibuprofen|Indomethacin|Irinotecan|Isoproterenol|lipopolysaccharide, E coli O55-B5|lipopolysaccharide, Escherichia coli O111 B4|Lipopolysaccha…	107.94	0.657625	0.9	0.833333
CASP3	4	4	pass	0.85	0.4	0.46	568	2.75511	0.707996	Sepsis	MESH:D018805	marker/mechanism	1-(3,4-dihydroxyphenyl)-3-(2-methoxyphenyl)prop-2-en-1-one|2',4'-dihydroxy-6'-methoxy-3',5'-dimethylchalcone|3-oxo-29-noroleana-1,9(11),12-trien-2,20-dicarbonitrile|alisol B 23-acetate|Amoxicillin|apigenin-6,8-di-C-glycopyranoside|Bleomycin|Capsaicin|Carboplatin|cardamonin|Cephalothin|Chloramphenicol|Ciprofloxacin|Cisplatin|Colchicine|cordycepin|Curcumin|Cyclophosphamide|Cytarabine|Dexamethasone|…	126.99	0.776146	0.65	0.416667
TGFB1	4	4	pass	0.85	0.725	0.725	18	1.27875	0.328608	Sepsis	MESH:D018805	marker/mechanism	alisol B 23-acetate|apigenin-6,8-di-C-glycopyranoside|Bleomycin|Capsaicin|Ciprofloxacin|Cisplatin|Colchicine|cordycepin|Curcumin|Cyclophosphamide|Dexamethasone|Doxorubicin|endotoxin, Escherichia coli|Epirubicin|Ethanol|Fluorouracil|Galactosamine|Gentamicins|Glycolipids|Glycosides|Ibuprofen|Indomethacin|Isoproterenol|lipopolysaccharide, E coli O55-B5|lipopolysaccharide, Escherichia coli O111 B4|Li…	106.84	0.650781	0.85	0.75
HLA-DRA	3	5	pass	0.8	0.8875	0.85	19	1.30103	0.334332	Shock, Septic	MESH:D012772	marker/mechanism	Dexamethasone|Lipopolysaccharides	6.18	0.0245132
SOD2	3	5	pass	0.7625	0.5375	0.5375	29	1.47712	0.379584	Endotoxemia	MESH:D019446	marker/mechanism	arsenite|Ascorbic Acid|Dexamethasone|Dietary Fats|Dronabinol|Edaravone|endotoxin, Escherichia coli|Ethanol|Ibuprofen|Indomethacin|lipopolysaccharide, E. coli O26-B6|lipopolysaccharide, E coli O55-B5|lipopolysaccharide, Escherichia coli O111 B4|Lipopolysaccharides|Niacin|Nicotine|N-(oxo-5,6-dihydrophenanthridin-2-yl)-N,N-dimethylacetamide hydrochloride|Plant Preparations|Quercetin|Resveratrol|Rosi…	58.68	0.351148
TIRAP	4	4	pass	0.7625	0.625	0.671429	18	1.27875	0.328608	Bacteremia	MESH:D016470	marker/mechanism	Gentamicins	2.7	0.00286194
ADORA2A	2	6	pass	0.7625	0.65	0.766667	14	1.17609	0.302226	Sepsis	MESH:D018805	marker/mechanism	Cisplatin|cordycepin|Curcumin|Doxorubicin|Ethanol|Lipopolysaccharides|Methotrexate|Methylprednisolone|Plant Extracts|Prednisolone|Resveratrol|Rifampin	32.27	0.186835	0.65	0.416667
MAPK1	4	4	pass	0.7625	0.5625	0.6	10	1.04139	0.267612	Sepsis	MESH:D018805	marker/mechanism	2',4'-dihydroxy-6'-methoxy-3',5'-dimethylchalcone|3-oxo-29-noroleana-1,9(11),12-trien-2,20-dicarbonitrile|alisol B 23-acetate|Amoxicillin|apigenin-6,8-di-C-glycopyranoside|Bleomycin|Capsaicin|Ciprofloxacin|Cisplatin|cordycepin|Curcumin|Cyclophosphamide|Dexamethasone|Doxorubicin|Epirubicin|Epoprostenol|Ethanol|Etoposide|Fluorouracil|Galactosamine|Gentamicins|ginsenoside Rg1|Ibuprofen|Indomethacin|…	100.69	0.612518	0.65	0.416667
MAPK3	4	4	pass	0.7625	0.3	0.3	7	0.90309	0.232072	Sepsis	MESH:D018805	marker/mechanism	2',4'-dihydroxy-6'-methoxy-3',5'-dimethylchalcone|3-oxo-29-noroleana-1,9(11),12-trien-2,20-dicarbonitrile|Amoxicillin|Ampicillin|apigenin-6,8-di-C-glycopyranoside|Bleomycin|Capsaicin|Ciprofloxacin|Cisplatin|cordycepin|Curcumin|Cyclophosphamide|Dexamethasone|Doxorubicin|Epirubicin|Epoprostenol|Ethanol|Etoposide|Fluorouracil|Galactosamine|Gentamicins|ginsenoside Rg1|Ibuprofen|Indomethacin|intybin|I…	101.39	0.616873	0.65	0.416667
NOS3	5	3	pass	0.725	0.3	0.3	29	1.47712	0.379584	Sepsis	MESH:D018805	marker/mechanism	Capsaicin|cardamonin|Cisplatin|cordycepin|Curcumin|Cyclophosphamide|Dexamethasone|Doxorubicin|endotoxin, Escherichia coli|Epirubicin|Ethanol|Fluorouracil|Gentamicins|Ibuprofen|Indomethacin|Isoflurane|Isoproterenol|lipopolysaccharide, E coli O55-B5|Lipopolysaccharides|Melatonin|Methotrexate|Nitric Oxide|Paclitaxel|Plant Extracts|Resveratrol|Xuebijing	59.45	0.355939	0.9	0.833333
XIAP	3	5	pass	0.725	0.65	0.65	13	1.14613	0.294526	Sepsis	MESH:D018805		Cisplatin|cordycepin|Curcumin|Cytarabine|Dexamethasone|Doxorubicin|Ethanol|Fluorouracil|Galactosamine|Gentamicins|Idarubicin|Indomethacin|Irinotecan|Isoflurane|lipopolysaccharide, E coli O55-B5|Lipopolysaccharides|Nitric Oxide|Paclitaxel|Pentoxifylline|Plant Extracts|Resveratrol|Rifampin|tetracycline CMT-3|Topotecan|Zymosan	69.78	0.420208	0.4	0
LTA	4	4	pass	0.6875	0.3	0.3	100	2.00432	0.515061	Sepsis	MESH:D018805	marker/mechanism	Cisplatin|Curcumin|Ibuprofen|Indomethacin|lipopolysaccharide, Escherichia coli O111 B4|Lipopolysaccharides|Plant Extracts|Resveratrol|Vincristine	26.57	0.151372	0.75	0.583333
ADORA2B	3	5	pass	0.6875	0.45	0.471429	2	0.477121	0.122608	Sepsis	MESH:D018805	marker/mechanism	Cisplatin|Dexamethasone|Ethanol|Indomethacin|lipopolysaccharide, E coli O55-B5|lipopolysaccharide, Escherichia coli O111 B4|Lipopolysaccharides|Melatonin|Methotrexate	24.09	0.135942	0.4	0
PLAT	7	1	pass	0.65	0.6	0.6	5	0.778151	0.199966	Bacteremia	MESH:D016470	therapeutic	Gentamicins|Irinotecan	4.74	0.015554
IFNA2	5	3	pass	0.6375	0.3	0.3	3	0.60206	0.154714	Sepsis	MESH:D018805	marker/mechanism	Fluorouracil|Ifosfamide|Lipopolysaccharides	6.58	0.0270018
ALOX5	6	2	pass	0.6	0.7375	0.7375	14	1.17609	0.302226	Endotoxemia	MESH:D019446	marker/mechanism	Dexamethasone|Dietary Fats|Edaravone|Ethanol|Indomethacin|(+)-JQ1 compound|lipopolysaccharide, E. coli O26-B6|lipopolysaccharide, Escherichia coli O111 B4|Lipopolysaccharides|Nicotine|Quercetin|Resveratrol|Rosiglitazone|Thioacetamide|zileuton	52.78	0.31444
MT2A	7	1	pass	0.6	0.3	0.3	1	0.30103	0.0773572	Sepsis	MESH:D018805		Cisplatin|Curcumin|Cytarabine|Dexamethasone|Doxorubicin|Ethanol|Etoposide|Fluorouracil|Gentamicins|Ifosfamide|Indomethacin|Lipopolysaccharides|Melatonin|Paclitaxel|Plant Extracts|Topotecan|Vincristine	42.88	0.252846	Table S1	0
HSPD1	7	1	pass	0.6	0.3	0.3	0	0	0	Endotoxemia	MESH:D019446	marker/mechanism	arsenite|Dexamethasone|Dietary Fats|Dronabinol|Indomethacin|(+)-JQ1 compound|Lipopolysaccharides|Quercetin|Resveratrol|Rosiglitazone|Thioacetamide	33.36	0.193617
CISH	7	1	pass	0.55	0.3	0.3	9	1	0.256975	Bacteremia	MESH:D016470	marker/mechanism	Gentamicins	2.36	0.000746594
GC	8	0	fail	0.45	0.35	0.35	177	2.25042	0.578302	Shock, Septic	MESH:D012772	marker/mechanism	Lipopolysaccharides	2.24	0
HSPA9	8	0	fail	0.45	0.3	0.3	0	0	0	Endotoxemia	MESH:D019446	marker/mechanism	arsenite|Ascorbic Acid|Dexamethasone|Dietary Fats|Dronabinol|Indomethacin|Lipopolysaccharides|Resveratrol|Rosiglitazone|Thioacetamide	31.7	0.183289
AQP1	8	0	fail	0.45	0.4	0.4	0	0	0	Shock, Septic	MESH:D012772	marker/mechanism	Dexamethasone|Lipopolysaccharides	4.2	0.0121944
CPS1	8	0	fail	0.4	0.3	0.3	3	0.60206	0.154714	Endotoxemia	MESH:D019446	marker/mechanism	arsenite|Dexamethasone|Dietary Fats|Dronabinol|Ethanol|Lipopolysaccharides|Quercetin|Rosiglitazone|Thioacetamide	32.79	0.19007
MT1A	8	0	fail	0.4	0.3	0.3	1	0.30103	0.0773572	Sepsis	MESH:D018805		Carboplatin|Cisplatin|Curcumin|Cytarabine|Dexamethasone|Doxorubicin|Ethanol|Irinotecan|Melatonin|Methotrexate|Nitric Oxide|Topotecan|Vancomycin	33.08	0.191875	0.4	0
TGFBI	8	0	fail	0.35	0.4375	0.4	15	1.20412	0.309429	Sepsis	MESH:D018805	marker/mechanism	apigenin-6,8-di-C-glycopyranoside|Cisplatin|Dexamethasone|Doxorubicin|Fluorouracil|Irinotecan|lipopolysaccharide, Escherichia coli O111 B4|Lipopolysaccharides|Methotrexate|Paclitaxel|Plant Extracts|Resveratrol|scolymoside|Topotecan|Vincristine	42.56	0.250855	0.65	0.416667
TOP2A	8	0	fail	0.35	0.3	0.3	4	0.69897	0.179618	Sepsis	MESH:D018805	marker/mechanism	Carboplatin|Ciprofloxacin|Cisplatin|Curcumin|Cyclophosphamide|Dexamethasone|Doxorubicin|Epirubicin|Etoposide|FEC protocol|Fluorouracil|Ifosfamide|Irinotecan|lipopolysaccharide, Escherichia coli O111 B4|Lipopolysaccharides|Methotrexate|Paclitaxel|Plant Extracts|Resveratrol|Topotecan|Vinblastine|Vincristine	56.84	0.3397	0.5	0.166667
MT1	8	0	fail	0.35	0.3	0.3	0	0	0	Sepsis	MESH:D018805	marker/mechanism	Cisplatin|Curcumin|Dexamethasone|Doxorubicin|endotoxin, Escherichia coli|Ethanol|Gentamicins|Isoproterenol|lipopolysaccharide, E coli O55-B5|Lipopolysaccharides|Nitric Oxide|Plant Extracts|Resveratrol|Vancomycin	33.92	0.197101
OTC	8	0	fail	0.3	0.3	0.3	13	1.14613	0.294526	Endotoxemia	MESH:D019446	marker/mechanism	arsenite|Dexamethasone|Dietary Fats|Indomethacin|Lipopolysaccharides|Quercetin|Rosiglitazone|Thioacetamide	30.85	0.178
MIR483	8	0	fail	0.3	0.3	0.3	1	0.30103	0.0773572	Sepsis	MESH:D018805	marker/mechanism	Bleomycin|Curcumin|Doxorubicin|Ethanol|Lipopolysaccharides|pirarubicin	22.87	0.128352
RPL4	8	0	fail	0.3	0.3	0.3	1	0.30103	0.0773572	Sepsis	MESH:D018805	marker/mechanism	Bleomycin|Dexamethasone|Doxorubicin|Ethanol|Gentamicins|Irinotecan	16.2	0.0868537	0.4	0
RPL9	8	0	fail	0.3	0.3	0.3	1	0.30103	0.0773572	Sepsis	MESH:D018805	marker/mechanism	Doxorubicin|Ethanol|Gentamicins	6.81	0.0284328	0.4	0
ATP5F1A	8	0	fail	0.3	0.3	0.3	0	0	0	Endotoxemia	MESH:D019446	marker/mechanism	Dexamethasone|Dronabinol|Ethanol|Indomethacin|lipopolysaccharide, E coli O55-B5|Lipopolysaccharides|Nicotine|Quercetin|Resveratrol|Rosiglitazone|Sulfasalazine|Thioacetamide	44.4	0.262303
ABCB1B	8	0	fail	0.3	0.3	0.3				Endotoxemia	MESH:D019446	marker/mechanism	Dexamethasone|Dietary Fats|lipopolysaccharide, E. coli O26-B6|lipopolysaccharide, E coli O55-B5|Lipopolysaccharides|Plant Preparations|Resveratrol|Thioacetamide	25.85	0.146892
MT2	8	0	fail	0.3	0.3	0.3				Sepsis	MESH:D018805	marker/mechanism	Cisplatin|Dexamethasone|Doxorubicin|endotoxin, Escherichia coli|Ethanol|Isoproterenol|lipopolysaccharide, E coli O55-B5|Lipopolysaccharides|Nitric Oxide|Vancomycin	23.35	0.131338

## Sheet: Table S3
Table S3. Spearman correlation of LLM modes in database scores
Source 1	Source 2	Spearman Correlation	p-value
ScoreGDA_norm	ctd_normscore	0.507141	0.00305251
	hybrid_wt_score	0.301059	0.14363
	naive_wt_score	0.778216	1.58103e-07
	popularity	0.802303	3.35432e-08
	rag_wt_score	0.349083	0.0872031
ctd_normscore	ScoreGDA_norm	0.507141	0.00305251
	hybrid_wt_score	0.188128	0.264829
	naive_wt_score	0.443372	0.000994977
	popularity	0.514988	0.000129914
	rag_wt_score	0.202233	0.229997
popularity	ScoreGDA_norm	0.802303	3.35432e-08
	ctd_normscore	0.514988	0.000129914
	hybrid_wt_score	0.523658	0.000880733
	naive_wt_score	0.794643	5.61896e-12
	rag_wt_score	0.528461	0.000773342
naive_wt_score	ScoreGDA_norm	0.778216	1.58103e-07
	ctd_normscore	0.443372	0.000994977
	hybrid_wt_score	0.644788	1.65054e-05
	popularity	0.794643	5.61896e-12
	rag_wt_score	0.629874	2.95111e-05
hybrid_wt_score	ScoreGDA_norm	0.301059	0.14363
	ctd_normscore	0.188128	0.264829
	naive_wt_score	0.644788	1.65054e-05
	popularity	0.523658	0.000880733
	rag_wt_score	0.954852	4.9712e-20
rag_wt_score	ScoreGDA_norm	0.349083	0.0872031
	ctd_normscore	0.202233	0.229997
	hybrid_wt_score	0.954852	4.9712e-20
	naive_wt_score	0.629874	2.95111e-05
	popularity	0.528461	0.000773342

## Sheet: Table S4
MSigDB gene set enrichment for PS1 and Reference gene set for sepsis
	Naïve LLM (PS1)			Sepsis Reference gene set
Term	Overlap	Adjusted P-value	Odds Ratio	Overlap	Adjusted P-value	Odds Ratio	Category
Allograft Rejection	88/200	8.36587e-40	9.57999	55/200	1.93262e-11	3.80193	Adaptive / Alloimmunity
Apoptosis	49/161	4.45588e-14	4.77212	45/161	5.88013e-10	3.82228	Cell Stress / Death
Hypoxia	31/200	0.00879951	1.89041	32/200	0.0184745	1.80218	Cell Stress / Death
Reactive Oxygen Species Pathway	1949-11-01	0.0140417	2.98361	1949-11-01	0.0306965	2.74447	Cell Stress / Death
Oxidative Phosphorylation				37/200	0.000628364	2.17273	Cell Stress / Death
Complement	57/200	6.90473e-15	4.40997	47/200	5.29712e-08	3.01462	Complement / Coagulation
Coagulation	31/138	8.74606e-06	3.02921	38/138	2.09938e-08	3.69866	Complement / Coagulation
Inflammatory Response	77/200	8.54419e-30	7.36512	47/200	5.29712e-08	3.01462	General Immune Activation
Interferon Gamma Response	90/200	1.73004e-41	10.0422	39/200	0.000132901	2.32984	Inflammatory / Cytokine Signaling
TNF-alpha Signaling via NF-kB	73/200	1.57569e-26	6.67752	53/200	1.34716e-10	3.59449	Inflammatory / Cytokine Signaling
IL-6/JAK/STAT3 Signaling	46/87	8.30064e-25	12.2723	29/87	1.86693e-08	4.81318	Inflammatory / Cytokine Signaling
Interferon Alpha Response	32/97	2.43734e-10	5.19896				Inflammatory / Cytokine Signaling
IL-2/STAT5 Signaling	48/199	8.33242e-10	3.42743				Inflammatory / Cytokine Signaling
PI3K/AKT/mTOR Signaling	25/105	2.75706e-05	3.24554				Signal Transduction
KRAS Signaling Up	35/200	0.000517234	2.20783				Signal Transduction
TGF-beta Signaling	1954-11-01	0.028413	2.63731				Signal Transduction
Epithelial Mesenchymal Transition	31/200	0.00879951	1.89041	34/200	0.00538509	1.94672	Tissue Remodeling / EMT

## Sheet: Table S5
Table S5: contingency Table of Naïve LLM runs GPT-4T vs GPT-4o
	Overall			Cluster 1			cluster 2			cluster 3			Cluster 4			Cluster 5
	4o-No	4o-Intermediate	4o-Yes	4o-No	4o-Intermediate	4o-Yes	4o-No	4o-Intermediate	4o-Yes	4o-No	4o-Intermediate	4o-Yes	4o-No	4o-Intermediate	4o-Yes	4o-No	4o-Intermediate	4o-Yes
4T:No	4663	1383	14	133	87	0	314	296	6	324	143	0	1120	487	8	1224	233	0
4T:Intermediate	676	2510	304	104	548	152	79	628	111	98	164	1	204	795	38	111	244	2
4T:Yes	22	385	563	3	130	467	5	94	75	6	24	0	4	66	14	2	15	1
Table S5.A: classification report of GPT-4T vs GPT-4o as per cluster assignment by initla run by GPT-4T
	NO [score <= 3]				Intermediate [Score : 4-6]				Yes [Score >=7]
Comparision	Precision	Recall	F1-score	support	Precision	Recall	F1-score	support	Precision	Recall	F1-score	support	accuracy	Total
overall	0.769472	0.8698	0.816566	5361	0.719198	0.586723	0.646241	4278	0.580412	0.639047	0.60832	881	0.735361	10520
ClusterWise
1	0.604545	0.554167	0.578261	240	0.681592	0.71634	0.698534	765	0.778333	0.754443	0.766202	619	0.706897	1624
2	0.50974	0.788945	0.619329	398	0.767726	0.616896	0.684096	1018	0.431034	0.390625	0.409836	192	0.632463	1608
3	0.69379	0.757009	0.724022	428	0.623574	0.495468	0.552189	331	0	0	0	1	0.642105	760
4	0.693498	0.843373	0.761128	1328	0.766635	0.589763	0.666667	1348	0.166667	0.233333	0.194444	60	0.705044	2736
5	0.840082	0.915482	0.876163	1337	0.683473	0.495935	0.574794	492	0.0555556	0.333333	0.0952381	3	0.801856	1832
Table S5.B :GPT-4o Classification Performance on Genes Grouped by GPT-4T-Assigned Evidence Categories
	NO [score <= 3]				Intermediate [Score : 4-6]				Yes [Score >=7]
IPA status	Precision	Recall	F1-score	support	Precision	Recall	F1-score	support	Precision	Recall	F1-score	support	accuracy	Total
IPA_only	0.918694	0.949693	0.933937	1630	0.620853	0.404321	0.48972	324	0.09375	1	0.171429	6	0.859694	1960
LLM_only	0.698404	0.863816	0.772353	3040	0.736282	0.571476	0.643494	3029	0.613306	0.564054	0.587649	523	0.705704	6592
both	0.795122	0.70767	0.748851	691	0.698276	0.700541	0.699406	925	0.616471	0.744318	0.674389	352	0.710874	1968
Evaluation of GPT-4o classification performance for genes grouped according to their GPT-4T-based evidence assignments: “IPA_only” (present in IPA but not identified by GPT-4T), “LLM_only” (identified by GPT-4T but not in IPA), and “both” (identified by GPT-4T and present in IPA). For each group, GPT-4o predictions were categorized as “No” (score ≤3), “Intermediate” (score 4–6), and “Yes” (score …

## Sheet: Table S6
Table S6: Contingency tables of Navive-RAG-Hybrid overll and w.r.t NiaveLLM PS1 clustering
A. Naïve vs RAG scores category
	Overall			Q1			Q2			Q3			Q4			Q5
Naive Category	RAG:High	RAG:Medium	RAG:Low	RAG:High	RAG:Medium	RAG:Low	RAG:High	RAG:Medium	RAG:Low	RAG:High	RAG:Medium	RAG:Low	RAG:High	RAG:Medium	RAG:Low	RAG:High	RAG:Medium	RAG:Low
Naïve:High	418	167	124	272	94	39	85	49	45	54	20	30	6	4	9	1	0	1
Naïve:Medium	189	113	280	19	18	39	38	40	87	61	23	74	47	12	47	24	20	33
Naïve:Low	23	23	147				0	0	12	5	7	35	6	4	40	12	12	60
B. Naïve Vs Hybrid LLM Score categroy
	Overall			Q1			Q2			Q3			Q4			Q5
Naive Category	High	Medium	Low	High	Medium	Low	High	Medium	Low	High	Medium	Low	High	Medium	Low	High	Medium	Low
Naïve:High	421	178	8	274	99	3	86	54	1	54	21	3	6	4	1	1	0	0
Naïve:Medium	161	141	278	17	20	38	30	48	86	54	30	74	40	19	47	20	24	33
Naïve:Low	17	25	148				0	0	12	5	7	35	5	5	40	7	13	61
C.. RAG Vs Hybrid LLM Score categroy
	Overall			Q1			Q2			Q3			Q4			Q5
RAG Category	High	Medium	Low	High	Medium	Low	High	Medium	Low	High	Medium	Low	High	Medium	Low	High	Medium	Low
High	596	34	0	289	2	0	115	8	0	113	7	0	51	8	0	28	9	0
Medium	3	296	1	2	110	0	1	88	0	0	50	0	0	20	0	0	28	1
Low	0	14	433	0	7	41	0	6	99	0	1	112	0	0	88	0	0	93

## Sheet: Table S7
GPT-4o score of PS1 genes across 8 queries
gene_name	a_pathogenesis	b_host_immune_response	c_organ_dysfunction	d_circulating_leukocytes_immune	e_biomarker_clinic	f_biomarker_blood	g_drug_target	h_therapeutic
TNF	9	9	9	8	7	8	8	8
THBD	8	7	8	7	7	7	7	7
IL6R	8	8	7	8	7	7	7	8
IL6	9	9	8	8	8	8	8	8
TREM1	8	8	8	8	7	8	7	7
ANGPT2	8	8	8	7	8	8	7	7
CD14	9	9	7	8	8	8	7	7
MIF	8	8	8	8	7	8	7	8
HMGB1	9	9	8	8	7	8	8	8
IL10	8	8	8	8	7	8	7	7
CASP1	8	8	7	8	4	7	7	7
STAT3	8	8	7	8	4	7	7	7
IL1RN	8	8	7	7	6	7	7	8
RAGE	8	8	7	7	6	7	7	7
TLR4	9	9	8	8	6	8	8	8
IL1B	8	8	8	8	6	8	7	7
S100A9	8	8	8	8	8	8	6	7
CD163	8	8	7	8	7	8	4	7
S100A8	8	8	7	8	8	8	6	7
NLRP3	8	8	8	8	5	7	7	7
LBP	8	8	7	8	7	8	4	7
PROC	8	7	7	6	7	7	7	8
NFKB1	8	8	8	8	4	7	7	7
C5AR1	8	8	7	8	6	7	7	7
TMEM173	8	8	7	7	4	7	7	7
PTX3	8	8	7	0	8	8	6	7
C5	7	8	7	8	4	6	7	7
IL1R1	8	8	7	7	4	6	7	7
IL8	8	9	8	8	8	8	6	6
FCN1	7	7	7	7	7	7	4	4
NAMPT	7	7	7	7	6	7	6	7
CXCR2	7	8	7	8	4	6	7	7
CRP	8	8	7	7	9	8	4	4
IRAK3	8	8	7	7	6	7	6	7
MIR146A	8	8	7	7	6	7	4	7
S100A12	8	8	7	8	7	8	4	6
MMP9	7	7	7	7	7	7	5	6
CD24	7	7	7	7	6	6	7	7
HMOX1	8	8	7	7	6	7	6	7
IRAK4	8	8	7	8	4	6	7	7
LCN2	7	8	7	7	7	7	4	6
PTGS2	8	8	7	7	4	6	7	7
TLR2	8	8	7	8	6	7	6	7
ADM	7	7	7	6	7	7	6	7
SOCS3	7	8	7	8	4	7	4	6
STAT1	7	8	7	8	4	7	4	6
INDO	7	8	7	7	6	7	6	6
IRAK1	8	8	7	8	4	6	6	7
SELE	7	7	7	7	6	7	4	6
TXN	7	7	7	7	5	6	5	7
CLEC5A	7	7	7	7	4	6	6	7
RIPK3	8	7	7	7	4	4	6	7
ITGAM	7	8	7	8	4	7	4	5
NOS2	8	8	7	7	4	6	7	6
ANGPT1	8	7	7	7	6	6	6	7
AVP	7	6	7	4	7	5	7	7
MFGE8	7	8	7	7	6	6	6	7
CCL2	7	8	7	8	6	7	6	6
MPO	7	7	7	7	6	7	4	5
ESM1	7	7	7	6	7	7	4	4
NFE2L2	7	7	7	7	4	6	6	7
SIRT1	8	8	7	7	4	6	6	7
SLPI	7	7	6	7	4	7	4	7
CXCL10	7	7	7	7	6	7	4	5
CSF3	7	8	6	8	5	6	7	7
FGL2	7	7	7	7	4	6	6	7
MIR223	7	7	7	7	6	7	4	6
GAS6	7	7	7	7	7	6	4	6
PARP1	8	7	7	7	4	6	6	7
CCR2	7	8	7	8	4	6	6	7
IL18	7	8	7	7	6	7	4	6
ICAM1	8	8	7	8	6	7	6	6
RETN	7	7	7	7	7	7	3	4
MYD88	8	8	8	8	3	7	6	7
FCGR2A	7	8	7	7	4	6	4	5
AGER	8	7	7	7	5	6	4	6
SDC1	7	7	7	7	6	6	4	6
BPI	7	7	6	7	4	6	4	7
IFNG	7	8	7	8	4	6	4	6
TNFRSF1A	7	8	7	7	4	6	4	6
ORM1	7	7	6	6	7	7	4	4
HIF1A	7	8	7	8	4	6	6	6
C3AR1	7	7	7	7	4	6	6	6
MERTK	7	7	6	7	4	6	6	7
NOD2	7	8	7	7	4	6	4	5
MAPKAPK2	7	8	7	7	4	6	6	6
OSM	6	7	7	7	4	7	4	5
MIR21	7	7	6	7	6	7	4	6
NFKBIA	8	8	7	7	4	6	6	6
F2R	7	7	7	7	4	5	4	5
MARCO	7	7	7	7	4	6	4	6
F3	7	7	7	7	4	6	6	6
FAS	7	7	7	7	4	6	4	6
DUSP1	7	7	7	7	4	6	6	6
CASP3	7	7	7	7	4	5	4	5
ADAM17	7	8	7	7	4	6	6	6
TGFB1	7	8	7	7	4	5	4	5
TLR8	7	7	6	7	4	7	4	6
TRAF6	8	8	7	7	4	5	4	6
OLFM4	7	7	6	7	7	8	3	4
HSPA1A	7	7	6	7	4	6	4	5
SIGLEC9	7	7	5	7	4	6	4	4
TXNIP	7	7	6	7	4	6	4	5
LGALS3	7	7	6	7	4	6	4	5
TLR9	7	7	6	7	4	6	5	6
IL8RB	7	7	6	7	4	5	4	4
SELP	7	7	6	7	4	5	4	4
VEGFA	7	7	7	6	6	6	4	5
ANXA1	7	7	6	7	4	6	6	6
TNFRSF1B	7	7	6	7	4	5	4	5
SPHK1	7	7	6	7	4	5	4	5
SPP1	7	7	6	7	4	6	4	4
ADAM8	7	7	6	7	6	5	4	4
PLAUR	7	7	6	7	5	6	4	5
SERPINA1	7	7	7	6	5	6	4	6
CCL3	7	8	6	8	4	6	4	4
NFKB2	7	7	6	7	4	5	4	5
FCGR3A	7	7	6	7	4	6	4	4
EIF2AK2	7	7	6	7	4	6	4	6
ELANE	7	7	6	7	4	5	4	4
CXCL1	7	7	6	7	4	6	4	4
CCL5	7	7	6	7	4	6	4	4
CD44	7	7	6	7	4	6	4	6
GSK3B	7	7	6	7	4	4	6	6
GPR77	7	7	7	6	4	4	4	4
LYZ	6	7	4	7	4	7	4	4
MALAT1	7	7	6	7	4	6	4	6
LTA4H	7	7	6	7	4	5	6	6
HPSE	7	7	7	6	6	5	6	6
LY96	8	8	6	8	4	6	4	6
IFNAR1	7	8	6	7	4	6	4	6
IFNAR2	7	7	6	7	4	6	4	6
FPR2	7	7	6	7	4	5	6	6
ATG5	7	7	6	7	4	6	4	6
IL8RA	7	7	6	7	4	4	4	5
CHI3L1	7	7	6	6	6	7	4	4
ITGAL	7	7	6	7	4	6	4	4
CD177	7	7	4	7	5	7	3	4
RELA	8	8	7	7	3	6	4	6
CIRBP	7	7	6	5	7	7	3	4
MAPK14	8	7	6	7	3	5	6	7
HLA-DRA	7	8	6	7	4	7	3	4
ISG15	7	7	5	7	4	7	3	4
FCGR1A	7	7	5	7	4	7	3	4
TNFAIP3	7	8	7	7	3	6	4	6
HAVCR2	6	7	6	7	4	4	4	4
HSP90AA1	7	7	6	6	4	5	5	6
HGF	7	7	6	6	6	6	4	6
SERPINE1	7	7	6	5	4	6	4	4
ANXA2	7	7	6	6	4	6	4	5
VWF	7	6	7	4	6	6	4	5
IL27	6	7	6	7	4	6	4	6
CXCL12	6	7	6	7	4	5	4	4
LGALS9	6	7	5	7	4	6	4	4
CTSS	6	7	5	7	4	5	4	4
CD40	7	7	5	7	3	5	4	5
TYK2	7	7	5	7	3	4	4	4
PPARG	7	7	6	7	3	4	6	6
TRPM2	7	7	6	7	3	4	4	5
PTAFR	7	7	6	7	3	4	4	6
SOCS1	7	7	6	7	3	5	4	6
SOD2	7	7	7	6	3	5	4	6
ZC3H12A	7	7	6	7	3	6	4	5
IRAK2	7	7	6	7	3	5	4	5
VAMP8	7	7	6	7	3	5	4	4
CASP8	7	7	6	7	3	4	4	5
BTK	7	7	5	7	3	4	6	6
IKBKB	7	8	6	8	3	5	6	6
NOD1	8	8	6	7	3	5	4	5
NLRX1	7	7	6	7	3	5	4	6
AKT1	7	7	6	7	3	4	4	6
ROCK2	7	7	6	7	3	4	6	6
RHOA	7	7	6	7	3	4	4	4
IRF3	7	7	6	7	3	4	4	5
CLEC7A	7	7	5	7	3	5	4	5
CLEC4E	7	7	6	7	3	6	4	4
CD274	7	7	6	7	3	6	4	4
RAC1	7	7	6	7	3	4	4	4
ARID5A	7	7	5	7	3	6	4	6
ENTPD1	7	7	6	7	3	5	4	6
IRF1	7	7	6	7	3	6	4	4
ITGAX	6	7	5	7	4	7	3	4
F2RL1	7	7	6	7	3	4	4	5
FASLG	7	7	6	7	3	4	4	4
FOXO3	7	7	6	7	3	5	4	4
HCK	7	7	6	7	3	6	4	4
DDX58	7	7	5	7	4	6	3	4
HMGN1	7	7	6	7	3	4	4	4
LRG1	6	7	6	6	7	7	3	4
MAPK3	7	7	6	7	3	4	4	4
CXCR4	7	7	6	7	3	6	4	6
MAPK1	7	7	6	7	3	5	4	5
PDE4B	7	7	5	7	3	4	6	6
FPR1	7	7	6	7	3	5	4	6
ADORA2A	7	7	6	7	3	4	6	6
FRAP1	7	7	6	7	3	4	5	6
TLR7	7	8	5	7	3	5	4	5
TIRAP	7	7	6	7	3	5	4	4
TLR6	7	7	4	7	3	4	4	4
SYK	7	7	6	7	3	6	4	6
CYBB	7	7	7	8	3	6	3	4
VDR	6	7	5	6	4	4	4	5
PLA2G2A	6	7	6	6	6	6	4	4
HSP90B1	6	7	5	6	4	4	4	4
EDN1	6	6	7	5	4	5	4	4
IL18BP	6	7	4	5	4	4	4	5
THBS1	6	7	6	6	4	6	4	4
DPP4	6	6	5	7	4	5	4	5
REG3A	6	7	4	4	6	6	4	4
CCL4	6	7	4	7	4	5	3	4
MIR150	6	7	4	7	6	6	3	4
CX3CR1	6	7	6	7	3	6	4	5
CCR1	6	7	5	7	3	5	4	4
SELPLG	6	7	4	7	3	4	4	4
SELL	6	7	4	7	4	6	3	4
TNFRSF9	4	7	4	7	3	4	4	5
NOS3	7	6	7	5	3	4	4	5
NR3C1	6	7	6	6	3	5	7	6
CCR5	6	7	6	7	3	5	4	4
XBP1	6	7	5	7	3	6	4	4
CD36	7	7	6	6	3	5	4	4
SIGIRR	7	7	4	6	3	4	4	5
SIRT2	7	7	5	6	3	4	4	5
LYN	6	7	5	7	3	5	4	4
CSF3R	5	7	4	7	3	4	4	4
CXCL5	6	7	4	7	4	5	3	4
XIAP	7	7	6	6	3	4	4	6
CXCR3	6	7	5	7	3	5	4	4
HLA-B	6	7	5	7	4	4	3	4
LPCAT2	7	7	5	6	3	5	4	6
LTF	7	7	4	6	4	6	3	5
HDAC3	7	7	5	6	3	4	4	6
HP	7	7	6	6	6	6	3	4
PIK3CG	6	7	5	7	3	4	4	5
PGLYRP1	7	7	4	6	4	6	3	4
JAK2	6	7	6	7	3	4	4	4
CD86	6	7	5	7	3	6	4	4
CFLAR	7	7	5	6	3	4	4	4
ARG1	6	7	4	7	4	4	3	4
JAK1	6	7	6	7	3	4	4	6
MYLK	7	6	7	4	3	4	4	4
KLF2	6	7	6	7	3	4	4	5
JMJD3	6	7	4	7	3	4	4	4
RIPK2	7	7	6	6	3	4	4	6
AIM2	7	7	6	6	3	5	4	4
PYCARD	7	7	6	6	3	4	4	4
BECN1	7	7	6	6	3	4	4	6
IL1RAP	6	7	4	7	3	5	4	5
IL15	6	7	5	7	3	5	4	4
TIMP1	7	7	6	6	6	6	3	4
IFIT3	6	7	4	6	4	7	2	4
TICAM1	7	7	6	7	3	4	3	4
TLR1	7	7	5	7	3	5	3	4
IRF5	7	7	5	7	3	5	3	4
CEBPB	7	7	5	7	3	5	3	4
NCF1	7	7	5	7	3	4	3	4
ITGB2	7	7	5	8	3	5	3	4
RAC2	7	7	6	7	3	5	3	4
DOCK2	7	7	4	7	3	6	3	4
CD4	7	7	4	7	3	6	3	4
IKBKG	7	7	5	7	2	3	4	4
NLRC4	7	7	6	7	3	4	3	4
PPIA	6	6	5	6	4	5	4	4
ADAM10	6	6	5	6	4	4	4	4
HSPA5	6	6	5	5	4	5	4	4
APOA1	6	6	4	4	6	6	4	4
PCSK9	6	6	5	4	4	6	4	4
LDHA	6	4	5	4	4	5	4	4
ROCK1	6	7	6	6	3	4	5	5
AHR	6	7	5	6	3	4	4	4
IL1R2	6	7	4	6	4	6	3	4
TNFSF10	6	7	4	6	3	5	4	4
IL32	6	6	4	7	4	5	3	4
IL6ST	6	7	6	6	3	4	4	4
HSP90AB1	6	7	5	6	3	4	4	5
SCUBE1	6	6	6	4	6	7	3	4
PRDX2	6	7	5	6	4	5	3	4
TXNRD1	6	7	6	6	3	6	4	4
EDG1	7	6	6	6	3	4	4	4
AZU1	6	6	4	7	4	5	3	4
ATG7	6	7	6	6	3	4	4	4
CHUK	6	7	5	6	2	4	4	4
LEP	6	7	4	6	4	4	3	4
HDAC2	6	7	6	6	3	4	4	6
PROS1	6	7	4	4	4	4	3	4
CD55	6	7	4	6	3	4	4	4
CECR1	6	7	4	6	3	4	4	4
A2M	6	7	6	5	4	6	3	4
PLG	7	6	6	5	3	4	4	5
DEFA1	6	7	4	6	4	5	3	4
MAP3K8	6	7	4	6	3	4	4	4
FOXO1	6	7	6	6	3	4	4	4
ZFP36	6	7	4	6	3	5	4	4
LTA	6	7	6	6	4	4	3	4
FURIN	6	7	6	6	3	6	4	4
UCP2	6	7	6	5	3	4	4	5
TFPI	7	6	6	4	3	4	4	6
ADORA2B	6	7	6	6	3	4	4	6
TOLLIP	7	7	5	6	3	5	3	4
CEACAM8	4	6	4	7	7	6	2	3
TBK1	7	7	4	6	2	4	3	4
CD244	5	7	4	7	3	5	3	4
CCR7	6	7	4	7	3	5	3	4
CD40LG	4	7	4	7	3	4	3	4
CD38	6	7	5	7	3	6	3	4
GZMB	6	7	4	7	3	5	3	4
HLA-A	6	7	4	7	3	4	3	4
EGR1	6	7	5	7	3	5	3	4
GBP5	6	7	4	6	3	7	3	4
IL12A	6	7	4	7	3	4	3	4
IL12B	6	7	4	7	3	4	3	4
IL10RA	6	7	5	7	2	4	3	4
PTPN6	6	7	4	7	2	4	3	4
KLF4	6	7	5	7	3	5	3	4
IRF4	5	7	4	7	3	4	2	4
FCGR2B	6	7	6	7	3	5	3	4
NLRC5	6	7	5	7	3	4	3	4
FOS	6	7	5	7	3	6	3	4
IRF8	6	7	4	7	3	5	3	4
FOXP3	6	7	4	7	3	4	3	4
KEAP1	7	7	6	6	3	3	4	4
IFI27	6	6	4	5	7	7	2	3
CD74	6	7	4	7	3	6	3	4
CSF1R	5	7	4	7	2	4	3	4
PECAM1	6	7	6	7	3	4	3	4
NCF2	7	7	5	7	3	4	3	3
CASP7	6	6	6	5	3	4	4	4
ELAVL1	6	6	4	5	4	4	3	4
SELENOP	4	5	5	4	6	4	3	4
ADRB2	6	6	5	6	2	4	4	5
NFKBIB	6	6	4	6	3	4	4	4
MIR181A1	6	6	4	6	4	4	2	4
CD93	6	6	4	6	4	6	3	4
GSTO1	6	6	5	4	3	4	4	5
SIRPA	4	6	4	6	2	4	4	4
BRD4	6	6	5	6	2	4	6	6
BCL2	6	6	6	6	3	4	4	4
HDAC1	6	6	4	5	2	4	4	5
LGALS1	5	6	4	6	4	4	3	6
CFD	4	6	4	4	4	4	4	3
PRDX4	6	6	5	5	4	5	3	4
GDF15	6	6	6	5	4	6	3	4
GPR84	4	6	4	6	3	4	4	4
GSN	6	6	4	6	4	4	3	4
FTH1	5	6	4	5	4	5	3	4
ORM2	6	6	4	4	6	6	3	4
CTSD	6	6	4	5	4	4	3	4
PLA2G7	5	6	5	5	3	4	4	4
PLAT	6	4	5	4	3	4	4	4
PON1	6	5	5	4	4	5	3	4
VDAC1	5	6	5	4	3	4	4	4
WARS	5	6	4	4	4	6	3	4
BAG3	5	6	4	4	4	4	3	4
IL17RA	6	7	5	6	3	4	3	4
TP53	6	7	6	6	3	4	3	4
SIGLEC5	5	7	4	6	3	4	3	4
CD83	4	7	4	6	3	4	3	4
CD48	6	7	4	6	3	5	3	4
IFNA2	6	7	4	6	3	4	3	4
IFNGR1	6	7	4	6	2	4	3	4
MAP3K14	5	7	4	6	1	3	4	4
LTB4R	6	6	4	7	2	3	4	4
NLRP12	6	7	4	6	3	4	3	4
FADD	6	7	5	6	2	4	3	4
IRF7	6	7	4	6	3	6	3	4
FGA	7	5	6	3	4	6	3	4
JUN	6	7	5	6	3	5	3	4
PDCD1	6	7	4	6	3	3	4	4
GRN	4	7	4	6	3	4	3	4
NAIP	6	7	4	4	3	4	3	4
CARD9	6	7	5	6	2	4	3	4
KLRK1	5	7	4	6	3	4	3	4
IRF9	6	7	4	6	3	6	3	4
BTLA	6	7	4	6	3	4	3	4
NFKBIZ	6	7	4	6	3	5	3	4
SERPING1	6	7	4	6	3	5	3	4
CD200R1	6	7	5	6	3	4	3	4
NFKBIE	6	7	5	6	3	4	3	4
MLKL	7	6	6	4	2	4	3	4
CEACAM1	6	7	4	6	3	4	3	4
HSPA1B	6	7	6	6	3	6	3	4
IFIT1	4	7	4	6	3	7	2	3
LCP2	5	7	4	7	2	4	2	3
FAIM3	4	4	3	4	7	7	1	3
AOAH	7	7	4	6	2	3	3	4
CAV1	5	6	4	5	3	4	3	4
CAT	6	6	6	4	3	4	3	4
BSG	4	6	4	5	3	4	3	4
ZBP1	6	6	4	6	2	4	3	4
CD80	5	6	4	6	3	4	3	4
PTGS1	4	6	4	4	2	3	4	5
MYC	4	6	4	6	3	4	3	4
CDKN1A	5	6	5	5	3	5	3	4
CEBPD	4	6	4	6	3	4	3	4
SMAD3	5	6	5	5	3	4	3	4
CCL18	4	6	4	4	4	4	2	3
MT2A	5	6	5	5	3	5	3	4
MIR146B	4	6	4	4	3	4	3	4
HDAC6	6	6	5	6	3	3	5	6
GPX1	6	6	6	5	3	4	3	4
DUSP3	6	6	4	6	2	4	3	4
EBI3	6	6	4	6	3	4	3	4
RXRA	4	6	4	4	2	3	4	4
GPX4	6	6	6	5	3	3	4	4
MAP1LC3A	5	6	4	4	3	4	3	4
MAP1LC3B	6	6	5	5	3	4	3	4
NR1D1	4	6	4	4	2	4	3	4
EP300	5	6	4	5	2	4	3	4
ITGB1	5	6	4	6	3	4	3	4
IL18RAP	4	6	4	5	3	4	3	4
IL2RA	4	6	4	6	3	4	3	4
VIM	6	6	5	6	4	5	3	3
IL4R	6	6	4	6	3	4	3	4
HAMP	4	6	4	4	3	4	3	4
PRDX6	6	6	5	4	3	4	3	4
PRDX1	6	6	5	6	3	4	3	4
PRKCA	5	6	5	6	2	3	4	4
PRKCD	6	6	5	6	3	3	4	4
CTSB	6	6	5	5	3	4	3	4
PRKAA1	4	6	4	4	2	4	3	4
HLA-E	4	6	4	5	3	4	2	4
HLA-G	4	6	4	5	4	4	2	3
LRP1	6	6	5	6	3	4	3	4
DARC	5	6	4	5	3	4	3	4
DEFA3	4	6	3	6	4	4	3	4
PELI2	4	6	4	5	2	4	1	4
PFKFB3	4	6	4	5	2	3	4	4
MAP3K5	5	6	5	6	2	3	4	4
CSF2RB	4	6	4	6	2	4	3	4
MEFV	4	6	4	6	3	4	3	4
ATF4	6	6	5	5	3	4	3	4
MICA	5	6	4	6	4	4	3	3
TFRC	5	6	4	6	3	5	3	4
SIRT3	6	6	5	5	3	3	4	4
BIRC3	6	6	4	5	3	5	3	4
B2M	6	6	4	6	4	6	2	3
SOD1	6	6	6	5	3	4	3	4
HSPB1	5	6	5	5	3	4	3	4
TNFRSF10B	6	6	5	5	2	4	3	4
HSPD1	5	6	4	5	3	4	3	4
ALOX15	5	6	4	6	3	3	4	4
ALOX5	5	6	4	6	2	3	4	4
AQP9	4	5	4	6	3	4	3	4
TGM2	5	6	4	4	3	4	3	4
TICAM2	6	7	4	6	2	3	3	4
IFI44L	4	6	3	4	4	7	1	3
ORAI1	5	7	4	6	2	3	3	4
CYBA	6	7	4	6	2	4	3	3
CYLD	6	7	5	6	3	3	3	4
MAP3K7	6	7	5	6	2	3	3	4
HLA-DRB4	6	7	4	6	3	5	3	3
DPP3	6	4	6	3	7	6	3	3
PIK3CD	4	7	4	6	2	3	3	4
HLA-C	4	7	4	6	3	4	2	3
HLA-DPA1	6	7	4	4	2	4	2	3
HLA-DPB1	6	7	4	6	3	4	2	3
HLA-DQA1	6	7	4	6	3	5	2	3
HLA-DQB1	6	7	4	6	3	4	2	3
CLEC4D	6	7	4	6	3	4	3	3
RUNX1	4	7	4	6	3	4	2	3
SERPINB1	5	7	4	6	3	4	3	3
CD68	6	7	5	6	3	5	1	3
CD69	4	7	4	6	3	5	3	3
MUC1	6	7	4	6	3	3	3	4
PTEN	6	7	5	6	3	3	3	4
CDC42	5	6	4	7	2	4	3	3
CCL3L1	6	7	4	6	3	4	3	3
C1QB	6	7	4	5	3	6	2	3
SHARPIN	6	7	4	6	2	3	3	4
TYROBP	4	7	4	6	2	6	3	3
SPI1	4	7	3	7	2	4	1	3
PTPRC	5	7	3	7	2	4	2	3
UNC93B1	4	7	4	7	0	3	1	3
TMSB4X	4	6	4	5	2	4	3	3
MAP2K1	5	6	4	6	2	3	3	4
AIF1	4	6	4	6	3	4	2	3
IFIH1	6	6	4	6	3	4	3	3
STAT2	5	6	4	6	2	4	3	3
BAX	6	6	6	4	3	4	3	3
BIRC4	5	6	4	4	3	3	3	4
BCL2L1	5	6	5	5	3	3	3	4
C1QBP	4	6	4	5	3	4	2	3
TRADD	6	6	4	6	2	3	3	4
CASP5	5	6	4	5	2	4	3	3
C4BPA	6	6	4	4	3	4	3	3
CDH5	6	5	5	4	3	4	2	3
CARD8	5	6	4	4	3	4	3	3
CISH	5	6	3	5	2	4	3	4
CMPK2	4	6	4	5	2	6	2	3
RSAD2	4	6	4	6	3	6	2	3
HLA-DRB3	6	6	4	6	3	4	2	3
GZMA	4	6	4	6	3	5	3	3
CASP9	6	6	5	5	2	3	3	4
KLRD1	4	6	3	6	4	6	1	2
LAIR1	4	6	4	6	3	4	3	3
ETS1	4	6	4	6	2	4	2	3
ENO1	5	6	4	5	3	4	3	3
F11R	4	6	4	6	3	4	3	3
LY86	4	6	4	4	3	4	2	3
TRAF2	6	6	4	6	2	3	3	4
TRIM14	4	6	4	4	2	4	2	3
CD59	4	6	4	4	2	4	3	3
PSMB8	4	6	4	6	2	4	3	3
CD97	5	6	4	6	3	5	3	3
FCER1G	4	6	4	6	3	4	2	3
FCGR3B	4	6	4	6	3	5	2	3
CD8A	4	6	4	6	3	4	1	3
P2RX4	4	6	4	4	2	3	3	4
FN1	6	4	4	5	3	4	3	3
IL7R	4	6	3	6	3	4	3	4
ITGAV	4	6	4	5	2	4	3	3
PDE4D	4	6	3	5	1	2	4	4
ITIH4	4	4	4	3	5	6	2	3
CXCL6	4	5	4	6	3	4	3	3
OAS1	4	6	4	4	3	5	2	3
SIGLEC7	4	6	3	6	3	4	3	4
SIGLEC10	4	6	4	4	2	4	3	3
FYN	4	6	4	5	3	3	3	4
DEFA4	4	6	3	6	4	4	2	3
MICB	4	6	4	5	3	4	2	3
GATA2	4	6	4	4	2	4	2	2
MRC1	4	6	4	6	3	4	3	3
GADD45B	4	6	4	4	2	4	2	3
SMAD7	4	6	4	4	2	3	3	4
IER3	5	6	4	4	3	5	2	3
TSC22D3	4	6	4	4	2	4	3	3
STK4	5	7	4	5	3	3	3	3
LCK	4	6	3	7	2	4	3	3
NOTCH1	4	7	4	6	2	3	3	3
NCF4	6	7	4	6	2	3	3	3
PIK3R1	5	7	4	6	2	3	3	3
ADA	4	5	3	6	3	4	3	3
TRAF3IP2	4	6	4	4	1	3	2	3
CD46	6	6	4	5	2	3	3	3
SLAMF1	4	6	3	5	2	4	3	3
TNFSF14	4	6	4	4	3	3	3	3
TNFSF4	5	6	4	5	3	3	3	3
TRAFD1	4	6	3	4	2	4	2	3
IFI44	4	4	2	4	3	6	1	2
GBP1	4	6	3	4	2	5	2	3
GBP2	4	6	3	4	2	4	1	3
MX1	4	6	3	4	3	5	2	2
PELI1	4	6	3	4	1	3	2	4
CREB1	4	6	4	5	2	3	3	3
CTLA4	4	6	3	6	1	3	3	4
MAPK9	4	6	4	5	2	3	3	3
MCL1	4	6	4	6	2	3	3	3
IL2RB	4	6	3	6	2	4	2	3
NT5E	4	6	3	4	2	4	3	3
OAS2	4	6	3	4	3	6	2	3
OAS3	4	6	3	4	3	4	2	3
OASL	4	6	3	4	3	6	2	3
NFIL3	4	6	3	4	2	4	2	3
PTPN11	4	6	4	6	2	3	3	3
PTPN2	4	6	4	6	2	3	2	3
CD5	4	6	3	6	3	4	2	3
DUSP2	4	6	3	5	2	4	3	3
ECSIT	4	6	4	4	1	3	2	3
F5	6	4	6	3	3	3	3	4
FCAR	4	5	3	6	3	4	1	3
KLRG1	4	5	3	6	2	4	2	3
LILRB2	5	6	3	6	3	4	3	3
LILRB4	4	6	3	6	3	4	3	3
RELB	5	6	4	5	2	3	2	3
HLA-DMB	4	6	3	5	2	4	2	3
BCL2A1	4	6	4	5	2	3	3	3
SEMA4D	4	6	4	5	3	3	3	3
CD27	4	6	3	4	2	4	2	3
TRAF1	4	6	4	5	2	3	3	3
IFNGR2	4	6	4	6	2	3	2	3
STIM1	5	6	4	6	2	3	3	3
LY6E	4	6	3	6	3	6	3	3
MAP2K3	4	6	4	5	2	3	3	3
TNFRSF12A	5	6	4	4	2	3	3	3
WAS	3	7	3	7	1	2	1	2
VAV1	4	5	2	6	1	2	1	2
HVCN1	4	6	3	6	1	3	3	3
ARIH2	4	6	3	4	2	3	3	3
HLA-DMA	4	6	3	4	2	3	1	2
MAP2K4	4	6	3	5	1	3	2	3
PTPN22	4	6	3	6	1	3	2	2
GFI1	4	6	3	6	2	3	1	2
FERMT3	4	4	3	6	1	3	1	2
GNLY	3	4	3	6	2	4	1	3
PLCG1	4	6	3	5	2	3	3	3
BCL6	4	6	3	5	2	3	2	3
PLCG2	4	6	3	6	2	3	2	3
GATA3	4	6	3	4	1	3	2	3
DLL1	4	6	3	5	2	3	2	3
LILRB1	4	6	3	6	2	3	2	3
CD3D	3	6	3	6	2	4	1	2
CBLB	4	6	3	6	1	3	2	3
C2	4	6	3	4	2	3	1	3
SLC11A1	4	6	3	5	2	3	2	3
STAT5A	4	6	3	5	2	3	3	3
STAT4	4	6	3	6	2	3	2	3
CD33	4	6	3	4	2	3	3	3
STAT5B	4	6	3	5	2	3	3	3
IL12RB1	4	6	3	5	2	3	2	3
IKZF1	4	6	3	5	2	3	1	2
BATF3	4	6	3	4	1	3	1	3
CSF2RA	3	4	3	6	1	3	3	3
NFATC1	3	6	3	4	2	3	2	3
RAP1B	3	4	3	6	1	2	2	2
CD2	3	5	2	6	2	3	1	3
CD247	3	6	3	6	2	3	1	2
CD226	3	6	3	5	2	3	1	3
BATF	3	6	3	5	0	3	1	2
CD3E	3	6	2	6	2	3	1	2

## Sheet: Table S8
Gene popularity in the context of Sepsis
gene_symbol_official	gene_symbol_fullname	count	idlist	Input Symbol	Official Symbol	Entrez Gene ID	Gene Name
MIR574	microrna 574	3	['36705303', '34134589', '32090367']	MIR574	MIR574	693159	microRNA 574
PRDX6	peroxiredoxin 6	4	['38349117', '30683539', '26473437', '19695163']	PRDX6	PRDX6	9588	peroxiredoxin 6
CD3D	CD3	8	['39377750', '37478215', '37017187', '36199375', '35190763', '33448176', '25557485', '20133891']	CD3D	CD3D	915	CD3 delta subunit of T-cell receptor complex
FN1	fibronectin 1	5	['40021981', '38727856', '25862970', '24267292', '3652396']	FN1	FN1	2335	fibronectin 1
NLRP12	nlr family pyrin domain containing 12	5	['38695539', '35764614', '29967962', '28550722', '24453977']	NLRP12	NLRP12	91662	NLR family pyrin domain containing 12
C2	complement c2	116	['40247231', '39658728', '38355632', '37744365', '37533351', '36870812', '35862803', '35843591', '35733092', '35544167', '35265995', '34935445', '34935444', '34372609', '33862114', '33723331', '33165540', '32947475', '32942894', '32423949', '31859761', '31701142', '31434472', '31312006', '30642926', '30627341', '30429339', '29384504', '29346424', '29263349', '29253152', '29142136', '28988665', '2…	C2	C2	717	complement C2
KLRG1	killer cell lectin like receptor g1	9	['40120236', '39817772', '39294340', '38551350', '37626844', '36880832', '29237456', '21039472', '19651871']	KLRG1	KLRG1	10219	killer cell lectin like receptor G1
GPX4	glutathione peroxidase 4	99	['40367688', '40264754', '40259237', '40246251', '40216133', '40209319', '40156957', '40139420', '40138726', '40119983', '40106902', '40010556', '39945893', '39855747', '39800248', '39749958', '39713961', '39609781', '39581576', '39566666', '39549609', '39512683', '39505349', '39400418', '39396639', '39396427', '39344139', '39326685', '39284557', '39278847', '39196520', '39181287', '39153053', '3…	GPX4	GPX4	2879	glutathione peroxidase 4
OPTN	optineurin	8	['40485166', '37719362', '35997960', '35971090', '35260039', '29607544', '24655665', '23489441']	OPTN	OPTN	10133	optineurin
CCL5	c c motif chemokine ligand 5	42	['40411297', '40139445', '40111648', '39800248', '39418726', '39068155', '38035076', '37864923', '36389695', '36199375', '35811678', '35184762', '34659202', '31583025', '30365644', '30365067', '30195817', '29891542', '29681903', '29426701', '27058048', '27736938', '27454382', '26293782', '26037291', '26005191', '25557485', '24802890', '23872051', '22981705', '22427642', '21469130', '21097507', '1…	CCL5	CCL5	6352	C-C motif chemokine ligand 5
PTPRC	protein tyrosine phosphatase receptor type c	2	['39854144', '33398185']	PTPRC	PTPRC	5788	protein tyrosine phosphatase receptor type C
TRAF6	tnf receptor associated factor 6	72	['40108019', '39278847', '38673868', '38043934', '38039751', '38010029', '37441604', '37425491', '37332010', '37288729', '37248197', '37139806', '36749634', '36401163', '36303116', '36232563', '36068919', '35921773', '34749364', '34183367', '33258196', '32975614', '32820146', '32738283', '32724027', '32556678', '32507857', '32076015', '32024978', '30734878', '30392071', '30224945', '30154914', '3…	TRAF6	TRAF6	7189	TNF receptor associated factor 6
IFIH1	interferon induced with helicase c domain 1	4	['38889486', '36462334', '34348482', '25579795']	IFIH1	IFIH1	64135	interferon induced with helicase C domain 1
RAC2	rac family small gtpase 2	7	['40376837', '38665923', '33432150', '33309799', '26414765', '17903178', '15201699']	RAC2	RAC2	5880	Rac family small GTPase 2
TLR8	toll like receptor 8	11	['40021981', '38461810', '34668104', '32575108', '29448955', '25476907', '21303985', '19461969', '18665047', '18356597', '17548602']	TLR8	TLR8	51311	toll like receptor 8
GABRB1	gamma aminobutyric acid	0	[]	GABRB1	GABRB1	2560	gamma-aminobutyric acid type A receptor subunit beta1
GABRA4	gamma aminobutyric acid	0	[]	GABRA4	GABRA4	2557	gamma-aminobutyric acid type A receptor subunit alpha4
HLA-C	major histocompatibility complex class i c	15	['36341392', '35313059', '33815410', '33165540', '31939781', '29445759', '25636579', '25477316', '22333575', '21221475', '19880352', '18434400', '18301071', '18289678', '16095500']	HLA-C	HLA-C	3107	major histocompatibility complex, class I, C
HLA-DPB1	major histocompatibility complex class ii dp beta 1	4	['40325173', '37017187', '35831411', '33939725']	HLA-DPB1	HLA-DPB1	3115	major histocompatibility complex, class II, DP beta 1
MIR122	microrna 122	14	['35960478', '35293311', '34956235', '31926500', '30355788', '29782519', '27434572', '26889043', '25672224', '25039534', '24421215', '23026916', '22719975', '19965718']	MIR122	MIR122	406906	microRNA 122
GABRA6	gamma aminobutyric acid	0	[]	GABRA6	GABRA6	2559	gamma-aminobutyric acid type A receptor subunit alpha6
SFTPB	surfactant protein b	2	['31851120', '15190959']	SFTPB	SFTPB	6439	surfactant protein B
CP	ceruloplasmin	223	['40215965', '40178976', '40158217', '40155065', '40048432', '39836501', '39810592', '39712312', '39673708', '39368762', '39313158', '39289592', '39231425', '39111545', '39103488', '39007420', '38990012', '38850536', '38761990', '38753484', '38738953', '38735268', '38492219', '38451817', '38442017', '38399959', '38182719', '38058128', '38006800', '37861450', '37832824', '37703880', '37643085', '3…	CP	CP	1356	ceruloplasmin
FCMR	fc mu receptor	0	[]	FAIM3	FCMR	9214	Fc mu receptor
CDKN1A	cyclin dependent kinase inhibitor 1a	7	['39444093', '38212812', '37968923', '35266915', '30146810', '30086151', '27696085']	CDKN1A	CDKN1A	1026	cyclin dependent kinase inhibitor 1A
WAS	wasp actin nucleation promoting factor	5	['40017220', '39090138', '37218050', '8765621', '2206845']	WAS	WAS	7454	WASP actin nucleation promoting factor
VIM	vimentin	108	['40529307', '40346417', '40184094', '39972351', '39898665', '39672467', '39658728', '39297392', '39233217', '38804143', '38735628', '38456690', '38452175', '38350841', '38297956', '38230939', '38197977', '37642647', '37457958', '37069793', '37013147', '35975598', '35580283', '35568360', '35019772', '34882052', '34644604', '34619390', '34553619', '34371076', '34236261', '34197935', '33980648', '3…	VIM	VIM	7431	vimentin
TRIM14	tripartite motif containing 14	0	[]	TRIM14	TRIM14	9830	tripartite motif containing 14
MMP9	matrix metallopeptidase 9	162	['40557053', '40496854', '40403502', '40341670', '40222537', '40220405', '40184094', '40111530', '39922147', '39755185', '39747465', '39693733', '39566813', '39560539', '39294340', '39199368', '38888497', '38852219', '38824977', '38588614', '38484574', '38447501', '38029239', '38025678', '37901228', '37697947', '37622890', '37556997', '37443327', '37343733', '37060578', '36939682', '36526272', '3…	MMP9	MMP9	4318	matrix metallopeptidase 9
KCNQ1OT1	kcnq1 opposite strand antisense transcript 1	4	['37326687', '34783627', '34761437', '32102564']	KCNQ1OT1	KCNQ1OT1	10984	KCNQ1 opposite strand/antisense transcript 1
SERAC1	serine active site containing 1	0	[]	SERAC1	SERAC1	84947	serine active site containing 1
HSPA1B	hsp70 heat shock proteins	0	[]	HSPA1B	HSPA1B	3304	heat shock protein family A (Hsp70) member 1B
MRTFA	myocardin related transcription factor a	1	['33011963']	MRTFA	MRTFA	57591	myocardin related transcription factor A
F2RL1	f2r like trypsin receptor 1	1	['27050058']	F2RL1	F2RL1	2150	F2R like trypsin receptor 1
FABP3	fatty acid binding protein 3	0	[]	FABP3	FABP3	2170	fatty acid binding protein 3
RELB	RELB	13	['38039751', '37925405', '36633909', '32793229', '32738283', '31681271', '25880845', '25404738', '21562054', '21245135', '21078560', '19901031', '19158276']	RELB	RELB	5971	RELB proto-oncogene, NF-kB subunit
FCGR2B	fc gamma receptor iib	11	['38781871', '37575046', '33573095', '32927460', '32582149', '31514375', '29393221', '28849025', '28341671', '27849678', '19355789']	FCGR2B	FCGR2B	2213	Fc gamma receptor IIb
FCGR3A	fc gamma receptor iiia	3	['35670552', '28239647', '18452102']	FCGR3A	FCGR3A	2214	Fc gamma receptor IIIa
MIR27A	microrna 27a	12	['35337261', '34239033', '32738556', '32546573', '32237949', '32214905', '31941655', '29156532', '26683209', '26171875', '26147972', '25043848']	MIR27A	MIR27A	407018	microRNA 27a
IDO2	indoleamine 2 3 dioxygenase 2	4	['35466350', '33870913', '30374077', '21192279']	INDO	IDO2	169355	indoleamine 2,3-dioxygenase 2
AIM2	absent in melanoma 2	36	['40453984', '40350654', '40348119', '40007380', '39614280', '39311631', '38981197', '38977331', '38843643', '37931457', '37814861', '37587065', '37400760', '37385448', '36651241', '36618365', '35264781', '34099337', '34072918', '33721834', '33352229', '33017103', '32934605', '32431703', '32350042', '32325405', '32062071', '31170267', '30946496', '29193282', '28347828', '27779186', '24380723', '2…	AIM2	AIM2	9447	absent in melanoma 2
PDE1C	phosphodiesterase 1c	0	[]	PDE1C	PDE1C	5137	phosphodiesterase 1C
MAP2K1	mitogen activated protein kinase kinase 1	5	['38006800', '23684565', '23189948', '22393041', '21354320']	MAP2K1	MAP2K1	5604	mitogen-activated protein kinase kinase 1
ATF4	activating transcription factor 4	30	['40524162', '40415359', '40384854', '40248709', '40116632', '40015206', '39099357', '38725041', '37481013', '37183023', '36700778', '36469355', '36224681', '35926799', '35859520', '35811055', '34794887', '34741186', '34482365', '34183381', '32277979', '31894250', '30581532', '30013453', '29490098', '29488473', '28549777', '28100477', '26173605', '24248597']	ATF4	ATF4	468	activating transcription factor 4
GABRA1	gamma aminobutyric acid	0	[]	GABRA1	GABRA1	2554	gamma-aminobutyric acid type A receptor subunit alpha1
SMARCD2	swi snf	0	[]	SMARCD2	SMARCD2	6603	SWI/SNF related BAF chromatin remodeling complex subunit D2
LGALS3	galectin 3	21	['39823512', '38541160', '37979076', '37610926', '35640376', '35163089', '34984927', '33736691', '32535113', '30226191', '29853535', '29164071', '26410432', '25850080', '25805753', '23828453', '23527230', '23010503', '22827322', '22486577', '18684969']	LGALS3	LGALS3	3958	galectin 3
SIRT1	sirtuin 1	190	['40417877', '40329161', '40293549', '40263316', '40147866', '40106902', '39929631', '39913960', '39827668', '39732105', '39702605', '39697018', '39617088', '39586748', '39536486', '39455916', '39262326', '39238408', '39067401', '38970263', '38966875', '38942784', '38920138', '38888497', '38775002', '38759522', '38754781', '38717633', '38678672', '38563049', '38526770', '38474770', '38445453', '3…	SIRT1	SIRT1	23411	sirtuin 1
IL4R	interleukin 4 receptor	4	['37033939', '36860871', '33368247', '30193587']	IL4R	IL4R	3566	interleukin 4 receptor
DPEP1	dipeptidase 1	1	['31442408']	DPEP1	DPEP1	1800	dipeptidase 1
HLA-DRB3	histocompatibility antigens class ii	1	['22701553']	HLA-DRB3	HLA-DRB3	3125	major histocompatibility complex, class II, DR beta 3
MAP3K8	mitogen activated protein kinase kinase kinase 8	2	['31059023', '28727728']	MAP3K8	MAP3K8	1326	mitogen-activated protein kinase kinase kinase 8
SDR9C7	short chain dehydrogenase reductase family 9c member 7	0	[]	SDR9C7	SDR9C7	121214	short chain dehydrogenase/reductase family 9C member 7
CD8A	CD8	10	['39654893', '38348045', '37984615', '37575977', '34620235', '33667236', '31432183', '26871709', '25557485', '24910415']	CD8A	CD8A	925	CD8 subunit alpha
BTLA	b and t lymphocyte associated	25	['37716165', '35944174', '35918604', '34163466', '33773156', '33613563', '33579182', '32996833', '32148245', '31594403', '30134817', '29752615', '29135922', '28056053', '27056672', '26674453', '26329820', '26151223', '24485901', '24321139', '24289156', '23479601', '22623771', '22459947', '21998455']	BTLA	BTLA	151888	B and T lymphocyte associated
MX1	mx dynamin like gtpase 1	24	['38877168', '38316233', '37433357', '37141957', '36632914', '35301114', '31963363', '31465870', '30468892', '29932987', '28329286', '27263115', '27214236', '27066706', '26711047', '26554913', '26472464', '22398916', '21722999', '19955313', '17928055', '17157032', '15475310', '15063762']	MX1	MX1	4599	MX dynamin like GTPase 1
NOD2	nucleotide binding oligomerization domain containing 2	42	['40335000', '39614280', '38546380', '37839766', '36169246', '35993451', '34748820', '33406504', '32507857', '32432055', '30660782', '30013237', '28768269', '28434881', '26556047', '25988661', '25825396', '25084278', '24530556', '24345423', '24107312', '24086711', '23675299', '22509418', '21460759', '21396483', '20833375', '20696824', '20580721', '20005985', '19897531', '19721713', '19473975', '1…	NOD2	NOD2	64127	nucleotide binding oligomerization domain containing 2
PDE6H	phosphodiesterase 6h	0	[]	PDE6H	PDE6H	5149	phosphodiesterase 6H
TCF3	transcription factor 3	13	['40044061', '39591838', '38395749', '35391558', '32829604', '29484406', '28004841', '27239104', '25752455', '24973221', '24862492', '22179317', '18171284']	TCF3	TCF3	6929	transcription factor 3
RHOA	ras homolog family member a	40	['39236286', '38767134', '37806106', '37748665', '37244125', '37028276', '36567581', '35634305', '35244189', '35051420', '34528082', '34497151', '34440613', '33709787', '33011963', '32570032', '31835087', '31432099', '31093964', '29795446', '29635128', '29620575', '28739448', '28329735', '28154894', '27744119', '27738004', '26694894', '26602979', '26342084', '26200183', '25700221', '25243430', '2…	RHOA	RHOA	387	ras homolog family member A
REG1A	regenerating family member 1 alpha	0	[]	REG1A	REG1A	5967	regenerating family member 1 alpha
GABRA5	gamma aminobutyric acid	0	[]	GABRA5	GABRA5	2558	gamma-aminobutyric acid type A receptor subunit alpha5
XBP1	x box binding protein 1	11	['39346059', '36088483', '35859520', '35017615', '34794887', '32277979', '31830624', '31601454', '29924419', '28743992', '18509246']	XBP1	XBP1	7494	X-box binding protein 1
LIPN	lipase family member n	0	[]	LIPN	LIPN	643418	lipase family member N
SEMA4D	semaphorin 4d	0	[]	SEMA4D	SEMA4D	10507	semaphorin 4D
SOD1	superoxide dismutase 1	15	['37146706', '35312688', '33982381', '32200709', '30593499', '29906560', '25446843', '23385038', '23063716', '22777123', '21145306', '20386593', '18854975', '18604212', '18317403']	SOD1	SOD1	6647	superoxide dismutase 1
SLAMF1	signaling lymphocytic activation molecule family member 1	2	['40078069', '22807679']	SLAMF1	SLAMF1	6504	signaling lymphocytic activation molecule family member 1
NDUFV3	electron transport complex i	1	['40116326']	NDUFV3	NDUFV3	4731	NADH:ubiquinone oxidoreductase subunit V3
ATP7A	atpase copper transporting alpha	0	[]	ATP7A	ATP7A	538	ATPase copper transporting alpha
ICAM1	intercellular adhesion molecule 1	434	['40524158', '40471388', '40433870', '40325173', '40158469', '39611400', '39481313', '39405404', '39182270', '39044690', '39014377', '38981846', '38953577', '38928206', '38848887', '38686411', '38579513', '38419044', '38406786', '38348045', '38313162', '38287826', '38254684', '38237222', '38201208', '37962585', '37686458', '37467969', '37440431', '37212089', '37047303', '36869357', '36802387', '3…	ICAM1	ICAM1	3383	intercellular adhesion molecule 1
NFKBIB	NFKB	1	['34539638']	NFKBIB	NFKBIB	4793	NFKB inhibitor beta
PDE6C	phosphodiesterase 6c	0	[]	PDE6C	PDE6C	5146	phosphodiesterase 6C
CEBPB	ccaat enhancer binding protein beta	17	['40442112', '39993996', '38944364', '38809052', '38039751', '37980295', '36943063', '33649198', '33100122', '33032623', '31856860', '31415393', '30497506', '28476751', '27932520', '23024276', '15192048']	CEBPB	CEBPB	1051	CCAAT enhancer binding protein beta
None	n a	3184	['40478371', '40378666', '40368083', '40319651', '40284993', '40280608', '40273021', '40216245', '40199271', '40184187', '40172287', '40137761', '40125997', '40111116', '40102293', '40100961', '40078873', '40017221', '40015118', '39982155', '39982153', '39976491', '39971654', '39965633', '39964222', '39961104', '39924648', '39918376', '39846796', '39831418', '39774137', '39750062', '39736782', '3…
MERTK	mer proto oncogene tyrosine kinase	8	['40177399', '39844345', '36370949', '33803290', '33610685', '30578307', '24091387', '23835724']	MERTK	MERTK	10461	MER proto-oncogene, tyrosine kinase
FYN	fyn proto oncogene src family tyrosine kinase	8	['39430765', '39305888', '38513536', '36597771', '36272670', '34397323', '32565338', '26678483']	FYN	FYN	2534	FYN proto-oncogene, Src family tyrosine kinase
PDE4C	phosphodiesterase 4c	0	[]	PDE4C	PDE4C	5143	phosphodiesterase 4C
microrna s	micrornas	0	[]
APOB	apolipoprotein b	33	['38603717', '38404277', '38380649', '37898443', '36459524', '34920728', '28500816', '26252194', '24367701', '22512779', '22315404', '21923231', '21113081', '20682323', '19669126', '19221931', '18669611', '18231776', '17212640', '16719989', '14983228', '12803885', '12771603', '12528325', '11311995', '11160139', '11104013', '11035097', '9456225', '7735954', '8231164', '1576163', '2070076']	APOB	APOB	338	apolipoprotein B
STIM1	stromal interaction molecule 1	6	['38010088', '35713214', '33713955', '33189984', '27099074', '23348743']	STIM1	STIM1	6786	stromal interaction molecule 1
C1QB	complement c1q b chain	2	['38781871', '36703279']	C1QB	C1QB	713	complement C1q B chain
CCL3L1	cult confl	1	['36726139']	CCL3L1	CCL3L1	6349	C-C motif chemokine ligand 3 like 1
MAP1LC3B	microtubule associated protein 1 light chain 3 beta	3	['37861563', '25483963', '23971531']	MAP1LC3B	MAP1LC3B	81631	microtubule associated protein 1 light chain 3 beta
TMSB4X	thymosin beta 4 x linked	2	['35932611', '35681439']	TMSB4X	TMSB4X	7114	thymosin beta 4 X-linked
MAPK1	mitogen activated protein kinase 1	10	['39238407', '36117534', '35413868', '35178159', '34783627', '33565395', '32393985', '27031380', '26670667', '25483963']	MAPK1	MAPK1	5594	mitogen-activated protein kinase 1
NDUFB5	electron transport complex i	1	['31794266']	NDUFB5	NDUFB5	4711	NADH:ubiquinone oxidoreductase subunit B5
SERPING1	serpin family g member 1	2	['40208026', '34668383']	SERPING1	SERPING1	710	serpin family G member 1
MAPK9	mitogen activated protein kinase 9	0	[]	MAPK9	MAPK9	5601	mitogen-activated protein kinase 9
CD33	cd33 molecule	10	['34058975', '33708213', '29621339', '27993995', '23683466', '20103782', '19387774', '10969258', '10229403', '7693040']	CD33	CD33	945	CD33 molecule
LEP	leptin	110	['40181286', '39838305', '39566813', '38175644', '37802127', '37706441', '36840516', '36455260', '34994068', '34229261', '34102805', '33907162', '33606478', '32340138', '32151020', '31830702', '31637623', '30579593', '30546070', '30422702', '30332461', '30224938', '30195817', '29940615', '29868503', '28320304', '30133236', '28125530', '28114167', '28031338', '27867249', '27638007', '27483701', '2…	LEP	LEP	3952	leptin
SELP	selectin p	20	['39405404', '37467969', '34551286', '33053025', '33048962', '32013235', '31488213', '25773400', '24576991', '23871455', '21757502', '20518087', '20398379', '19779296', '17314070', '17291476', '11372673', '11243971', '10628605', '10514421']	SELP	SELP	6403	selectin P
CSF3R	colony stimulating factor 3 receptor	2	['38114747', '37449204']	CSF3R	CSF3R	1441	colony stimulating factor 3 receptor
DEPDC5	dep domain containing 5 gator1 subcomplex subunit	0	[]	DEPDC5	DEPDC5	9681	DEP domain containing 5, GATOR1 subcomplex subunit
IL6ST	interleukin 6 cytokine family signal transducer	2	['39294340', '34821076']	IL6ST	IL6ST	3572	interleukin 6 cytokine family signal transducer
TLR2	toll like receptor 2	375	['40516289', '40504431', '40442112', '40325173', '40253667', '40044061', '40021981', '39952418', '39930418', '39855529', '39823994', '39605122', '39548530', '39488192', '39427987', '39406206', '39201339', '39009196', '38982248', '38836674', '38648712', '38551610', '38461810', '38329917', '38165570', '38150744', '38066526', '37869001', '37258615', '37189117', '37177863', '37062327', '39008025', '3…	TLR2	TLR2	7097	toll like receptor 2
GSK3B	glycogen synthase kinase 3 beta	8	['39747465', '37918695', '36450776', '35488237', '35271535', '31852639', '27966074', '20926980']	GSK3B	GSK3B	2932	glycogen synthase kinase 3 beta
CTCF	ccctc binding factor	2	['33939725', '30212590']	CTCF	CTCF	10664	CCCTC-binding factor
CALCA	calcitonin related polypeptide alpha	6	['36385130', '32596378', '25251058', '24135723', '23526213', '19447044']	CALCA	CALCA	796	calcitonin related polypeptide alpha
TXNRD1	thioredoxin reductase 1	2	['39759963', '27698473']	TXNRD1	TXNRD1	7296	thioredoxin reductase 1
NLRX1	nlr family member x1	2	['35414088', '33971559']	NLRX1	NLRX1	79671	NLR family member X1
STAT5A	signal transducer and activator of transcription 5a	6	['37752077', '36567548', '33468223', '31415393', '15063762', '12644450']	STAT5A	STAT5A	6776	signal transducer and activator of transcription 5A
MIR455	microrna 455	0	[]	MIR455	MIR455	619556	microRNA 455
IFNAR1	interferon alpha	21	['40013767', '39243761', '37679586', '34659202', '33798037', '32373120', '32161097', '31500303', '30439343', '30282919', '29106381', '28189043', '25901316', '25001606', '24604832', '24244159', '24218508', '23872679', '22911155', '21628330', '15063762']	IFNAR1	IFNAR1	3454	interferon alpha and beta receptor subunit 1
NPPB	natriuretic peptide b	3	['40183404', '39447413', '32324169']	NPPB	NPPB	4879	natriuretic peptide B
NDUFAF3	electron transport complex i	0	[]	NDUFAF3	NDUFAF3	25915	NADH:ubiquinone oxidoreductase complex assembly factor 3
DUSP1	dual specificity phosphatase 1	14	['39659576', '37878495', '37464072', '36117534', '34610759', '34250720', '33448324', '32448150', '32414764', '31354714', '25520401', '20561086', '17636038', '16380512']	DUSP1	DUSP1	1843	dual specificity phosphatase 1
MIR15A	microrna 15a	7	['37440665', '30332984', '30119242', '26683209', '24421215', '22868808', '22719975']	MIR15A	MIR15A	406948	microRNA 15a
LRBA	lps responsive beige like anchor protein	1	['28956255']	LRBA	LRBA	987	LPS responsive beige-like anchor protein
KLF4	klf transcription factor 4	12	['40504431', '38438579', '38048858', '36418262', '35069560', '34589087', '33968038', '33369167', '33200654', '32029027', '31280495', '29663998']	KLF4	KLF4	9314	KLF transcription factor 4
PTEN	phosphatase and tensin homolog	53	['39774002', '39704189', '39426573', '38976956', '38346662', '37471665', '37308193', '36809929', '36647427', '36308410', '35726572', '35717938', '35588695', '35536087', '35417044', '35129770', '34328194', '34308733', '34244821', '34239033', '34041043', '33957982', '33260422', '33145342', '32714974', '32529514', '32420586', '32412059', '31858563', '31830624', '31729464', '31567378', '31432108', '3…	PTEN	PTEN	5728	phosphatase and tensin homolog
ABCA12	atp binding cassette subfamily a member 12	1	['21339420']	ABCA12	ABCA12	26154	ATP binding cassette subfamily A member 12
GSTO1	glutathione s transferase omega 1	2	['40356040', '40108736']	GSTO1	GSTO1	9446	glutathione S-transferase omega 1
PPARG	peroxisome proliferator activated receptor gamma	144	['40509797', '40442112', '40210177', '40154568', '39805448', '39631469', '39616476', '39331858', '39311785', '39294340', '39238408', '39187138', '39096877', '38953577', '38906016', '38641695', '38511769', '38445620', '38242525', '38135199', '38133657', '37891333', '37877496', '37471665', '36361535', '36350269', '35799888', '35726572', '35599576', '35563317', '35528525', '35163007', '35136484', '3…	PPARG	PPARG	5468	peroxisome proliferator activated receptor gamma
ROCK2	rho associated coiled coil containing protein kinase 2	12	['38297223', '37748665', '37400250', '35421429', '35244189', '35051420', '33440039', '32818819', '28329735', '29920028', '25243430', '23566535']	ROCK2	ROCK2	9475	Rho associated coiled-coil containing protein kinase 2
BCL6	bcl6 protein human	8	['39294340', '38440848', '31954378', '31401377', '25520401', '23254284', '20709805', '11158205']	BCL6	BCL6	604	BCL6 transcription repressor
PALLD	palladin cytoskeletal associated protein	1	['36377982']	PALLD	PALLD	23022	palladin, cytoskeletal associated protein
PARP1	poly	24	['39884084', '39836501', '34826885', '31201798', '25517228', '25392528', '25146612', '24571889', '24278171', '21854739', '20181890', '16787290', '16026325', '15911338', '15489954', '15282315', '15258091', '14501955', '12694878', '12657979', '12493070', '12440774', '11954828', '10449410']	PARP1	PARP1	142	poly(ADP-ribose) polymerase 1
CASP3	caspase 3	568	['40557053', '40509176', '40433870', '40228821', '40118006', '40116632', '40111530', '40089897', '40051620', '40021981', '39940359', '39873358', '39839500', '39755761', '39755185', '39643194', '39617501', '39608427', '39566813', '39549093', '39456869', '39423222', '39400781', '39375720', '39313391', '39300122', '39284557', '39238407', '39210696', '39187743', '39174578', '39122748', '39099357', '3…	CASP3	CASP3	836	caspase 3
GRIN3A	glutamate s	0	[]	GRIN3A	GRIN3A	116443	glutamate ionotropic receptor NMDA type subunit 3A
MT-ND3	nadh dehydrogenase subunit 3	0	[]	MT-ND3	MT-ND3	4537	NADH dehydrogenase subunit 3
NFKBIZ	NFKB	3	['35005033', '33431705', '33328388']	NFKBIZ	NFKBIZ	64332	NFKB inhibitor zeta
TICAM2	TIR	3	['39814939', '38442017', '32873853']	TICAM2	TICAM2	353376	TIR domain containing adaptor molecule 2
HMOX1	heme oxygenase 1	244	['40540320', '40415359', '40264818', '40220410', '40138726', '39984601', '39959930', '39885380', '39825692', '39510452', '39187743', '38951571', '38837857', '38822984', '38701300', '38459886', '38212494', '38153125', '38070725', '38029626', '37857120', '37844468', '37812239', '37545398', '37367740', '37366125', '37146706', '36963264', '36916335', '36877625', '36734635', '36647427', '36169246', '3…	HMOX1	HMOX1	3162	heme oxygenase 1
HDAC1	histone deacetylase 1	9	['39294473', '35285407', '35038897', '31265853', '28661460', '27060764', '26689981', '24290430', '16530522']	HDAC1	HDAC1	3065	histone deacetylase 1
SOX21	SRY-box	0	[]	SOX21	SOX21	11166	SRY-box transcription factor 21
SEMA3D	semaphorin 3d	0	[]	SEMA3D	SEMA3D	223117	semaphorin 3D
SEMA3C	semaphorin 3c	0	[]	SEMA3C	SEMA3C	10512	semaphorin 3C
IRAK2	interleukin 1 receptor associated kinase 2	5	['39299377', '32414769', '28283553', '24084649', '19284987']	IRAK2	IRAK2	3656	interleukin 1 receptor associated kinase 2
SELENOP	selenoprotein p	11	['39549423', '35793609', '35287478', '33567962', '33224150', '26399395', '25999034', '19779296', '18319137', '18039501', '17184558']	SELENOP	SELENOP	6414	selenoprotein P
CXCR4	c x c motif chemokine receptor 4	82	['38963161', '38789529', '38352962', '38203690', '37548626', '37543012', '37048076', '36205476', '36178806', '35926119', '35866483', '35583012', '35272622', '35232327', '34965966', '34668779', '33173092', '33070370', '32797076', '32210974', '31985098', '30978448', '30827397', '30594700', '30531316', '30088666', '29232699', '28562124', '27716214', '27604829', '26817997', '26717105', '26375818', '2…	CXCR4	CXCR4	7852	C-X-C motif chemokine receptor 4
HLA-E	major histocompatibility complex	5	['39059595', '36466823', '36341392', '33727352', '29302013']	HLA-E	HLA-E	3133	major histocompatibility complex, class I, E
LPCAT2	lysophosphatidylcholine acyltransferase 2	1	['32587324']	LPCAT2	LPCAT2	54947	lysophosphatidylcholine acyltransferase 2
FCGR1A	Fc	4	['37261353', '37235492', '35832273', '35332254']	FCGR1A	FCGR1A	2209	Fc gamma receptor Ia
IFNL2	interferon lambda 2	0	[]	IFNL2	IFNL2	282616	interferon lambda 2
CD79B	cd79b protein human	0	[]	CD79B	CD79B	974	CD79b molecule
IGKC	immunoglobulin kappa constant	0	[]	IGKC	IGKC	3514	immunoglobulin kappa constant
PID1	phosphotyrosine interaction domain containing 1	3	['39763654', '37398680', '23874546']	PID1	PID1	55022	phosphotyrosine interaction domain containing 1
SCUBE1	protein sorting signals	1	['33578598']	SCUBE1	SCUBE1	80274	signal peptide, CUB domain and EGF like domain containing 1
NDUFB10	nadh ubiquinone oxidoreductase subunit b10	0	[]	NDUFB10	NDUFB10	4716	NADH:ubiquinone oxidoreductase subunit B10
SERPINC1	serpin family c member 1	3	['37830896', '36459524', '30340979']	SERPINC1	SERPINC1	462	serpin family C member 1
MIR181A2	microrna 181a 2	0	[]	MIR181A2	MIR181A2	406954	microRNA 181a-2
EDN3	endothelin 3	0	[]	EDN3	EDN3	1908	endothelin 3
SLC11A1	solute carrier family 11 member 1	2	['27955815', '14960532']	SLC11A1	SLC11A1	6556	solute carrier family 11 member 1
GABRQ	gamma aminobutyric acid	0	[]	GABRQ	GABRQ	55879	gamma-aminobutyric acid type A receptor subunit theta
ELANE	elastase neutrophil expressed	17	['40350654', '38981197', '38912048', '38852219', '38363924', '38308264', '37864923', '37179249', '36618365', '35332254', '33565395', '32908583', '32845709', '32575108', '31817302', '25880377', '25557485']	ELANE	ELANE	1991	elastase, neutrophil expressed
PLAT	plasminogen activator tissue type	5	['38579513', '38348045', '27050058', '24668673', '9412562']	PLAT	PLAT	5327	plasminogen activator, tissue type
AOAH	acyloxyacyl hydrolase	4	['30738665', '28400412', '27293313', '17989521']	AOAH	AOAH	313	acyloxyacyl hydrolase
LILRB2	leukocyte immunoglobulin like receptor b2	2	['28341250', '24133137']	LILRB2	LILRB2	10288	leukocyte immunoglobulin like receptor B2
TBX3		0	[]
CD93	cd93 molecule	2	['38512037', '23201921']	CD93	CD93	22918	CD93 molecule
FOXP3	forkhead box p3	160	['40344985', '40281196', '39819719', '39642442', '39541036', '39471914', '39420573', '39072327', '38633258', '38531201', '38124410', '38040079', '38035776', '38010286', '37724530', '37612209', '37604833', '37192653', '37175808', '36883358', '36148230', '36052065', '35720398', '35546754', '35535600', '35413710', '35401514', '35257540', '35109868', '34898369', '34869064', '34512621', '34417666', '3…	FOXP3	FOXP3	50943	forkhead box P3
MYD88	myd88 innate immune signal transduction adaptor	284	['40516289', '40504431', '40418546', '40399878', '40384854', '40315317', '40292295', '40153013', '40148079', '39862276', '39777764', '39755761', '39644263', '39642573', '39608427', '39548530', '39375720', '39294473', '39263833', '39025856', '39013775', '38889644', '38775678', '38673868', '38375470', '38316233', '38305333', '38102579', '38066526', '38010112', '37928258', '37871380', '37714273', '3…	MYD88	MYD88	4615	MYD88 innate immune signal transduction adaptor
VDAC1	voltage dependent anion channel 1	5	['39664568', '38753484', '38346662', '36603706', '21712982']	VDAC1	VDAC1	7416	voltage dependent anion channel 1
F11R	f11 receptor	2	['39348809', '19496026']	F11R	F11R	50848	F11 receptor
TGM2	transglutaminase 2	7	['39111545', '38640713', '34607226', '33672962', '32142762', '25057925', '23053022']	TGM2	TGM2	7052	transglutaminase 2
GBP5	guanylate binding protein 5	6	['35227853', '34042221', '33618723', '28393889', '26951612', '12396730']	GBP5	GBP5	115362	guanylate binding protein 5
DLL1	delta like canonical notch ligand 1	4	['40043814', '37298115', '35922468', '31396491']	DLL1	DLL1	28514	delta like canonical Notch ligand 1
BPI	bactericidal permeability increasing protein	83	['40221544', '36685531', '36201905', '32747603', '29580199', '27646594', '27501062', '27427274', '27242337', '25795726', '25000179', '24383711', '23160386', '23116442', '22814125', '22683658', '22681048', '22116933', '21787336', '20593274', '20571257', '19442233', '18833552', '18241571', '17898994', '17693935', '17585043', '17181157', '16893503', '15896843', '15503551', '15120000', '15099530', '1…	BPI	BPI	671	bactericidal permeability increasing protein
GBP1	guanylate binding protein 1	5	['36462334', '26711047', '26358736', '23874546', '12396730']	GBP1	GBP1	2633	guanylate binding protein 1
GDF15	growth differentiation factor 15	23	['39985040', '39147013', '38725041', '38409830', '38272793', '35420978', '35095877', '34566964', '34221186', '33729137', '33284091', '33188737', '32424099', '32289326', '31402172', '31148335', '30633545', '30214469', '29180833', '28432312', '25850080', '20926522', '20133896']	GDF15	GDF15	9518	growth differentiation factor 15
TNFRSF9	tnf receptor superfamily member 9	0	[]	TNFRSF9	TNFRSF9	3604	TNF receptor superfamily member 9
HMGN1	high mobility group nucleosome binding domain 1	0	[]	HMGN1	HMGN1	3150	high mobility group nucleosome binding domain 1
NRTN	neurturin	0	[]	NRTN	NRTN	4902	neurturin
ADORA2A	adenosine a2a receptor	14	['35838900', '34597782', '27757725', '27430240', '27239843', '22249219', '22192288', '21878175', '19538256', '18541693', '16846461', '16622031', '15915030', '15122527']	ADORA2A	ADORA2A	135	adenosine A2a receptor
EDN1	endothelin 1	185	['40228821', '39671358', '39587404', '38996171', '38691102', '37541107', '36981754', '36870466', '35610344', '35579023', '34033707', '33723589', '33713955', '33053025', '32326777', '32139154', '30448517', '30095297', '30086070', '29980217', '28840836', '28542386', '27918369', '27640146', '27742253', '27282767', '26942605', '26925810', '26694894', '26342031', '25948886', '25288367', '25243430', '2…	EDN1	EDN1	1906	endothelin 1
LIG4	dna ligase 4	0	[]	LIG4	LIG4	3981	DNA ligase 4
FCER1G	Fc	3	['40411297', '39430765', '37921181']	FCER1G	FCER1G	2207	Fc epsilon receptor Ig
ADRA1D	receptors adrenergic	4	['35939258', '26025460', '25869507', '21412183']	ADRA1D	ADRA1D	146	adrenoceptor alpha 1D
BECN1	beclin 1	58	['40017369', '40011296', '40010959', '39567616', '39223886', '38643461', '38288570', '38058075', '38030060', '37984253', '37857120', '37811623', '37381965', '37219401', '37146706', '37120013', '36842570', '36102305', '35861821', '35854770', '35641782', '35371338', '35274595', '34920961', '34812477', '34559744', '34530204', '34211859', '34051206', '33930602', '33660819', '33452667', '33390769', '3…	BECN1	BECN1	8678	beclin 1
CTLA4	cytotoxic t lymphocyte associated protein 4	69	['40433376', '40377525', '40334959', '39118298', '39104632', '39104530', '39072327', '39012778', '38226924', '37716165', '36190378', '36148230', '35981050', '35944174', '35708403', '35535600', '35475529', '35401514', '35158228', '34412756', '34019653', '33613563', '33579182', '33139385', '32829604', '32697326', '32284611', '32148245', '31484735', '31316497', '30850582', '30310101', '30048690', '2…	CTLA4	CTLA4	1493	cytotoxic T-lymphocyte associated protein 4
IL27	interleukin 27	55	['40396598', '40171168', '40139445', '40046257', '39945893', '39913960', '39810405', '39724680', '39549085', '39243130', '37395245', '37306242', '36891292', '36632914', '35580626', '34663245', '34208904', '34114448', '33954170', '33180383', '32684215', '31964363', '31818960', '31786500', '31507598', '31154043', '30926803', '30600951', '30268141', '29762676', '28835457', '27648693', '27525353', '2…	IL27	IL27	246778	interleukin 27
RGL4	ral guanine nucleotide dissociation stimulator like 4	2	['39871218', '37359526']	RGL4	RGL4	266747	ral guanine nucleotide dissociation stimulator like 4
ZBP1	z dna binding protein 1	9	['40559884', '40348119', '40289345', '39465383', '39433574', '39197800', '38942784', '38239341', '24551153']	ZBP1	ZBP1	81030	Z-DNA binding protein 1
ADRA2A	adrenoceptor alpha 2a	1	['38091635']	ADRA2A	ADRA2A	150	adrenoceptor alpha 2A
MIR141	microrna 141	5	['38652556', '34308733', '34289745', '34008755', '31173169']	MIR141	MIR141	406933	microRNA 141
CXCL16	c x c motif chemokine ligand 16	7	['39712033', '39358228', '38889512', '37662932', '34811434', '34454064', '16954198']	CXCL16	CXCL16	58191	C-X-C motif chemokine ligand 16
C5	complement c5	94	['40380203', '40023814', '38447809', '37854608', '36866993', '36797757', '36725909', '35084692', '35005033', '34507997', '34460840', '32624359', '32187106', '31928535', '30487276', '30444525', '29977033', '29437288', '29362231', '28630186', '28420473', '27437704', '26737776', '26612199', '26607226', '26049730', '25956456', '25946153', '25462344', '24790148', '24743949', '24465843', '24051102', '2…	C5	C5	727	complement C5
NFIL3	nuclear factor interleukin 3 regulated	1	['25698074']	NFIL3	NFIL3	4783	nuclear factor, interleukin 3 regulated
IL1RN	interleukin 1 receptor antagonist	115	['39887584', '39117832', '39112975', '37478856', '37470831', '37460430', '37344166', '37195096', '36822750', '36600424', '36334787', '35881034', '34493741', '32239396', '31583025', '31276515', '31125901', '30660782', '28991823', '28383060', '27749344', '26584195', '26473437', '26184633', '26135738', '26133372', '25968570', '25500257', '25429809', '25398799', '25338201', '25221876', '25089931', '2…	IL1RN	IL1RN	3557	interleukin 1 receptor antagonist
DNAJC21	DnaJ	0	[]	DNAJC21	DNAJC21	134218	DnaJ heat shock protein family (Hsp40) member C21
AVPR2	arginine vasopressin receptor 2	4	['33160069', '32820475', '21892977', '20606409']	AVPR2	AVPR2	554	arginine vasopressin receptor 2
PSMB8	proteasome 20s subunit beta 8	2	['40155864', '39733737']	PSMB8	PSMB8	5696	proteasome 20S subunit beta 8
BCL2A1	bcl2 related protein a1	6	['39993996', '37069215', '35832273', '29756489', '29727715', '21390214']	BCL2A1	BCL2A1	597	BCL2 related protein A1
IKBKG	inhibitor of nuclear factor kappa b kinase regulatory subunit gamma	0	[]	IKBKG	IKBKG	8517	inhibitor of nuclear factor kappa B kinase regulatory subunit gamma
CD27	cd27 molecule	37	['39654893', '36231103', '36199375', '35020851', '34938286', '33222048', '33068867', '31537145', '29661225', '29028770', '28507081', '28193736', '27925349', '27857173', '27270556', '26661331', '25196852', '24646735', '24148296', '23853580', '22861369', '22695303', '22566566', '22365582', '22197273', '21403590', '20627191', '20363974', '19617814', '19239367', '18625747', '17182676', '17079436', '1…	CD27	CD27	939	CD27 molecule
CD4	cd4 molecule	2811	['40524162', '40510337', '40486505', '40433376', '40404795', '40398500', '40377525', '40344985', '40335763', '40334959', '40330459', '40308596', '40269772', '40269740', '40251661', '40178976', '40147736', '40124361', '40114196', '40112557', '40108661', '40107628', '40069769', '40015206', '40005375', '39991146', '39976231', '39954666', '39935482', '39919350', '39899354', '39893935', '39889907', '3…	CD4	CD4	920	CD4 molecule
LCN2	lipocalin 2	54	['40025014', '39901167', '39662594', '39512683', '39334187', '39197622', '39115719', '38912048', '38901729', '38761990', '38640713', '38423372', '38363924', '38093296', '37932342', '37822934', '37651673', '37060578', '36685531', '36054235', '35387718', '35365451', '35272594', '35032827', '34831270', '34712224', '34144116', '33863396', '33565395', '33431705', '33065981', '32908617', '32075600', '3…	LCN2	LCN2	3934	lipocalin 2
DUSP3	dual specificity phosphatase 3	8	['40392484', '40341084', '38629726', '35045818', '28848068', '25876765', '24901344', '24303815']	DUSP3	DUSP3	1845	dual specificity phosphatase 3
NAMPT	nicotinamide phosphoribosyltransferase	13	['39238407', '35705899', '35694583', '32618342', '32179075', '31681271', '30223098', '30009736', '28424540', '28370493', '23831038', '22700961', '21245135']	NAMPT	NAMPT	10135	nicotinamide phosphoribosyltransferase
ADRB2	adrenoceptor beta 2	5	['38011291', '36860871', '30660782', '19850944', '19020966']	ADRB2	ADRB2	154	adrenoceptor beta 2
VWF	von willebrand factor	174	['40390062', '39112634', '38921594', '38781871', '38150358', '37991024', '37778390', '37511541', '37145896', '37045474', '36916374', '36869357', '36696220', '36696178', '36044313', '35839244', '35551628', '35406712', '35241555', '35218003', '34914941', '34663245', '34514740', '34214123', '34172614', '34103921', '33896590', '33872468', '33611982', '33606732', '33503726', '33141764', '32931480', '3…	VWF	VWF	7450	von Willebrand factor
TRAFD1	traf type zinc finger domain containing 1	0	[]	TRAFD1	TRAFD1	10906	TRAF-type zinc finger domain containing 1
ADRB3	adrenoceptor beta 3	0	[]	ADRB3	ADRB3	155	adrenoceptor beta 3
CREB1	camp responsive element binding protein 1	2	['40315317', '39403371']	CREB1	CREB1	1385	cAMP responsive element binding protein 1
JAK2	janus kinase 2	77	['40415359', '40338919', '39922147', '39623277', '39616476', '39531908', '39400781', '39247818', '39147013', '39121587', '38701300', '38652962', '38518606', '38330817', '37781388', '37650558', '37240208', '37139806', '37122731', '36706631', '36108388', '35803318', '35726235', '35583012', '35576655', '35451739', '35437311', '35322092', '35313003', '35277830', '35257540', '35040907', '34867954', '3…	JAK2	JAK2	3717	Janus kinase 2
MNX1	motor neuron and pancreas homeobox 1	0	[]	MNX1	MNX1	3110	motor neuron and pancreas homeobox 1
NOTCH1	notch receptor 1	19	['40414862', '40127740', '40053226', '39632849', '39422161', '38991958', '38181529', '37327514', '37205094', '36883500', '35190630', '32017192', '31692534', '31525636', '31146107', '30103197', '29951922', '29867921', '25798621']	NOTCH1	NOTCH1	4851	notch receptor 1
CD247	cd247 molecule	15	['40411297', '39669564', '38404591', '37822934', '37575977', '37478215', '36918563', '36855106', '36527479', '35190763', '34397323', '33667236', '33015708', '31432183', '25557485']	CD247	CD247	919	CD247 molecule
KRT14	keratin 14	1	['38203647']	KRT14	KRT14	3861	keratin 14
ALG1	ALG1	0	[]	ALG1	ALG1	56052	ALG1 chitobiosyldiphosphodolichol beta-mannosyltransferase
AQP9	aquaporin 9	6	['39544938', '39133961', '38279209', '35774785', '33670755', '18174273']	AQP9	AQP9	366	aquaporin 9
NR3C1	nuclear receptor subfamily 3 group c member 1	0	[]	NR3C1	NR3C1	2908	nuclear receptor subfamily 3 group C member 1
TFF1	trefoil factor 1	1	['23627615']	TFF1	TFF1	7031	trefoil factor 1
ADORA2B	adenosine a2b receptor	2	['33914856', '27757725']	ADORA2B	ADORA2B	136	adenosine A2b receptor
MRC1	mannose receptor c type 1	6	['39914692', '39216003', '36921490', '36070121', '24838383', '22510838']	MRC1	MRC1	4360	mannose receptor C-type 1
TLR6	toll like receptor 6	16	['40076895', '32885941', '31002148', '26738805', '26556047', '25735844', '23677476', '22301633', '19940812', '19496026', '18662133', '18356597', '18249133', '17537666', '11936363', '11739528']	TLR6	TLR6	10333	toll like receptor 6
PRDX4	peroxiredoxin 4	3	['31544965', '21283059', '20493180']	PRDX4	PRDX4	10549	peroxiredoxin 4
HSP90B1	heat shock protein 90 beta family member 1	1	['40021981']	HSP90B1	HSP90B1	7184	heat shock protein 90 beta family member 1
CD14	cd14 molecule	621	['40486124', '40433376', '40419900', '40384854', '40375981', '40315317', '40124361', '40115073', '39993996', '39814939', '39447386', '39408970', '39405478', '39243130', '39238406', '39148395', '39096053', '39076981', '38892107', '38811190', '38729719', '38632402', '38632279', '38593502', '38504349', '38461810', '38409830', '38291374', '38278526', '38239341', '38203627', '37776443', '37294135', '3…	CD14	CD14	929	CD14 molecule
GABRE	gamma aminobutyric acid	0	[]	GABRE	GABRE	2564	gamma-aminobutyric acid type A receptor subunit epsilon
ZFAS1	znfx1 antisense rna 1	9	['38501698', '35385711', '35035856', '34340571', '34271014', '33848686', '33517197', '33002446', '30817573']	ZFAS1	ZFAS1	441951	ZNFX1 antisense RNA 1
KLRD1	killer cell lectin like receptor d1	3	['40411297', '39669564', '25557485']	KLRD1	KLRD1	3824	killer cell lectin like receptor D1
B2M	beta-2-microglobulin	37	['39293730', '34825737', '34712231', '32907438', '31148335', '31063510', '29374921', '24641951', '24607971', '21797109', '21640605', '19938978', '19055701', '18981251', '17916163', '17304422', '17147869', '17092422', '16691400', '15660580', '15448711', '12626348', '12601256', '12133968', '9303509', '9242545', '9170414', '8697670', '7749791', '7916049', '7912084', '1488535', '1589730', '2688973', …	B2M	B2M	567	beta-2-microglobulin
MAP2K4	mitogen activated protein kinase kinase 4	1	['32710811']	MAP2K4	MAP2K4	6416	mitogen-activated protein kinase kinase 4
EXTL3	exostosin like glycosyltransferase 3	0	[]	EXTL3	EXTL3	2137	exostosin like glycosyltransferase 3
CXCL6	c x c motif chemokine ligand 6	1	['30827397']	CXCL6	CXCL6	6372	C-X-C motif chemokine ligand 6
LRG1	leucine rich alpha 2 glycoprotein 1	2	['35264055', '27858178']	LRG1	LRG1	116844	leucine rich alpha-2-glycoprotein 1
PLG	plasminogen	520	['40140945', '39901742', '39862996', '39560391', '39447256', '39395379', '39266325', '39231733', '39229848', '39202614', '39135402', '39112975', '39076981', '38807344', '38740110', '38708489', '38695702', '38321472', '38289005', '38133657', '38104723', '37949000', '37605466', '37569751', '37439338', '37308449', '37288566', '37158106', '37092821', '37045474', '37036003', '36981754', '36917195', '3…	PLG	PLG	5340	plasminogen
KRT5	keratin 5	0	[]	KRT5	KRT5	3852	keratin 5
HYOU1	hypoxia up regulated 1	0	[]	HYOU1	HYOU1	10525	hypoxia up-regulated 1
C5AR2	complement system proteins	9	['36377404', '32187106', '31274379', '30594380', '29914696', '27931779', '27543123', '27521340', '25539817']	GPR77	C5AR2	27202	complement C5a receptor 2
GRIN2D	glutamate ionotropic receptor nmda type subunit 2d	0	[]	GRIN2D	GRIN2D	2906	glutamate ionotropic receptor NMDA type subunit 2D
TLR4	toll like receptor 4	1348	['40524158', '40509176', '40504431', '40495190', '40458405', '40421030', '40418546', '40371556', '40319834', '40319576', '40315317', '40294182', '40292295', '40278266', '40253667', '40253128', '40153013', '40148079', '40147866', '40147797', '40133025', '40119011', '40118006', '40113753', '40108019', '40084252', '40056630', '40044061', '40033806', '40029158', '40020983', '39987925', '39965764', '3…	TLR4	TLR4	7099	toll like receptor 4
IL18BP	interleukin 18 binding protein	5	['35245522', '34663245', '24275602', '12973165', '11497494']	IL18BP	IL18BP	10068	interleukin 18 binding protein
OSM	oncostatin m	11	['39205680', '36901974', '36209073', '35035643', '32379547', '31930328', '20345613', '10357926', '9065251', '7668543', '7324760']	OSM	OSM	5008	oncostatin M
ALG12	alg12 protein human	0	[]	ALG12	ALG12	79087	ALG12 alpha-1,6-mannosyltransferase
DOCK2	dedicator of cytokinesis 2	5	['40510337', '38604286', '33382969', '33015708', '29204803']	DOCK2	DOCK2	1794	dedicator of cytokinesis 2
CEACAM1	cea cell adhesion molecule 1	5	['37080973', '31093495', '29270816', '23894299', '17234957']	CEACAM1	CEACAM1	634	CEA cell adhesion molecule 1
ITGAM	integrin subunit alpha m	12	['40325173', '39904039', '38678059', '38513536', '36389688', '36119022', '35184762', '33949285', '33274532', '32908583', '32575108', '30594380']	ITGAM	ITGAM	3684	integrin subunit alpha M
MT1A	metallothionein 1a	1	['20176631']	MT1A	MT1A	4489	metallothionein 1A
FLVCR1	FLVCR	1	['37398680']	FLVCR1	FLVCR1	28982	FLVCR choline and heme transporter 1
IRF3	interferon regulatory factor 3	79	['40016173', '39673708', '39366502', '39294473', '38871138', '38834141', '38540754', '38375470', '38238499', '37762104', '37560933', '37475188', '37441808', '36889540', '36632914', '36534332', '36405758', '36379106', '36330521', '36228412', '36068299', '35753558', '35095849', '34643859', '34583098', '34183367', '33148715', '32934605', '32634441', '32393794', '32373120', '32066597', '31765267', '3…	IRF3	IRF3	3661	interferon regulatory factor 3
ZFP36	zfp36 ring finger protein	4	['40471388', '38212812', '35923893', '22491258']	ZFP36	ZFP36	7538	ZFP36 ring finger protein
TNFSF12	tnf superfamily member 12	0	[]	TNFSF12	TNFSF12	8742	TNF superfamily member 12
ECSIT	ECSIT	1	['26414765']	ECSIT	ECSIT	51295	ECSIT signaling integrator
GABRD	gamma aminobutyric acid	0	[]	GABRD	GABRD	2563	gamma-aminobutyric acid type A receptor subunit delta
SMAD3	smad family member 3	32	['40067393', '39466125', '39294340', '38904199', '38640751', '38197509', '37928258', '37926174', '37759133', '37552767', '37525933', '36791253', '34756923', '34620235', '33183484', '32413000', '31947892', '31591376', '31494280', '30841464', '29789615', '27058048', '26309018', '24761983', '24332550', '23541743', '22331429', '20849043', '20677217', '16886151', '15778380', '15004187']	SMAD3	SMAD3	4088	SMAD family member 3
HP	haptoglobin	248	['40399373', '40346574', '40264818', '40159750', '40108253', '39962644', '39904983', '39879971', '39800863', '39710434', '39613951', '39238408', '39007742', '38916825', '38661146', '38317412', '38228256', '38227599', '38223965', '38101037', '38087374', '37993541', '37830896', '37737449', '37678786', '37407986', '37343733', '37263237', '37263236', '37263188', '37235492', '36946778', '36631077', '3…	HP	HP	3240	haptoglobin
EGR1	early growth response 1	15	['39901028', '39721014', '37039813', '35205254', '34862128', '31387910', '31280495', '26791271', '26455875', '25063709', '24337695', '23071720', '22201607', '17054310', '12543866']	EGR1	EGR1	1958	early growth response 1
NDUFA5	electron transport complex i	0	[]	NDUFA5	NDUFA5	4698	NADH:ubiquinone oxidoreductase subunit A5
ACLY	atp citrate lyase	4	['40088739', '34831186', '34502162', '33378581']	ACLY	ACLY	47	ATP citrate lyase
SERPINA1	serpin family a member 1	4	['39926115', '34825737', '33274532', '24659849']	SERPINA1	SERPINA1	5265	serpin family A member 1
TFRC	transferrin receptor	27	['39764891', '39666228', '39251905', '39103477', '38851058', '38761990', '38247172', '38011291', '37545443', '35387715', '34787054', '33468223', '32377745', '30489504', '23627190', '23110240', '20410090', '19344417', '19033888', '17645190', '17045507', '16637741', '16321150', '15155653', '11508389', '10518045', '7644109']	TFRC	TFRC	7037	transferrin receptor
TLR7	toll like receptor 7	66	['40504431', '40251188', '40088874', '40021981', '39812200', '39375720', '38982195', '38461810', '38150744', '37662481', '37062327', '36871535', '36405758', '35920588', '35679261', '34808293', '34517011', '34131020', '33672738', '33600506', '33463061', '33263333', '33104758', '33091818', '32554924', '32024978', '32007799', '31213249', '31211901', '31167974', '31045897', '30355788', '29776609', '2…	TLR7	TLR7	51284	toll like receptor 7
CXCL1	c x c motif chemokine ligand 1	91	['40076848', '39966757', '39712033', '39695715', '39502702', '39436561', '39272157', '39068155', '39044690', '39000295', '38750020', '38749002', '38039751', '38006749', '37864923', '37062504', '36950865', '36806964', '36567558', '36440606', '36361915', '35732604', '35673745', '35286924', '35272488', '34936510', '34884728', '34539638', '34528082', '34493741', '34367170', '34295325', '34114683', '3…	CXCL1	CXCL1	2919	C-X-C motif chemokine ligand 1
MIF	macrophage migration inhibitory factor	160	['40394027', '40089290', '39485859', '39238407', '39144689', '38976117', '38956064', '38885061', '38406786', '38395221', '38313162', '38029626', '37900081', '37900069', '37756450', '37675176', '36631486', '36587420', '35464430', '35234206', '35218003', '34850744', '34348873', '33850259', '33110395', '32797076', '32416085', '31961019', '31562350', '30817226', '30660782', '29402363', '29401625', '2…	MIF	MIF	4282	macrophage migration inhibitory factor
MYH11	myosin heavy chain 11	0	[]	MYH11	MYH11	4629	myosin heavy chain 11
IRF8	interferon regulatory factor 8	10	['40021981', '37443002', '33178206', '32986779', '30676840', '30143931', '28649127', '25733582', '24551153', '16093364']	IRF8	IRF8	3394	interferon regulatory factor 8
MT-ND5	nadh dehydrogenase subunit 5	0	[]	MT-ND5	MT-ND5	4540	NADH dehydrogenase subunit 5
ITGAL	integrin subunit alpha l	2	['39348809', '31636138']	ITGAL	ITGAL	3683	integrin subunit alpha L
RUNX1	runx family transcription factor 1	2	['38727937', '27573239']	RUNX1	RUNX1	861	RUNX family transcription factor 1
ANXA1	annexin a1	22	['39727329', '39611143', '39380512', '38822624', '38174782', '37877496', '37068475', '37057132', '37012859', '36776849', '36544058', '30536061', '29079698', '26902275', '25242054', '24621333', '23769883', '22964301', '22546484', '18369573', '15920146', '11583971']	ANXA1	ANXA1	301	annexin A1
NDUFB8	nad	3	['36056848', '28714002', '22952679']	NDUFB8	NDUFB8	4714	NADH:ubiquinone oxidoreductase subunit B8
CRLF2	cytokine receptor like factor 2	0	[]	CRLF2	CRLF2	64109	cytokine receptor like factor 2
MT1B	metallothionein 1b	0	[]	MT1	MT1B	4490	metallothionein 1B
IRAK1	interleukin 1 receptor associated kinase 1	44	['40509176', '39299377', '38316233', '37332010', '34749364', '34517011', '34183713', '33242647', '32422509', '32076015', '32048128', '32024978', '31241993', '30700845', '30660782', '30224945', '28954388', '28288804', '26473437', '26075815', '26048146', '25766838', '25269519', '25203887', '24701036', '24698353', '24193737', '23856940', '22901274', '22364946', '21933552', '21537341', '21276822', '2…	IRAK1	IRAK1	3654	interleukin 1 receptor associated kinase 1
TNFRSF1B	tnf receptor superfamily member 1b	4	['39357572', '23029405', '22965073', '15526005']	TNFRSF1B	TNFRSF1B	7133	TNF receptor superfamily member 1B
MUC1	mucin 1 cell surface associated	4	['39346059', '35910848', '32247267', '31576113']	MUC1	MUC1	4582	mucin 1, cell surface associated
FASLG	fas ligand	60	['40318009', '39112634', '38281996', '37569838', '35481721', '33577245', '32945711', '31701142', '31433522', '29393431', '29267971', '28410274', '27767365', '27755949', '26491700', '26063084', '23306157', '22829769', '22635047', '22592747', '22207003', '21602495', '20428798', '19299747', '18665046', '17591956', '17384259', '17056586', '16778157', '15817707', '15367603', '15167687', '15141001', '1…	FASLG	FASLG	356	Fas ligand
MICA	mhc class i polypeptide related sequence a	4	['35476672', '33972238', '29867932', '28969449']	MICA	MICA	100507436	MHC class I polypeptide-related sequence A
G6PC3	glucose 6 phosphatase catalytic subunit 3	0	[]	G6PC3	G6PC3	92579	glucose-6-phosphatase catalytic subunit 3
ORM2	orosomucoid 2	0	[]	ORM2	ORM2	5005	orosomucoid 2
NDUFA6	nad	1	['37620751']	NDUFA6	NDUFA6	4700	NADH:ubiquinone oxidoreductase subunit A6
NDUFAF2	electron transport complex i	0	[]	NDUFAF2	NDUFAF2	91942	NADH:ubiquinone oxidoreductase complex assembly factor 2
MEG3	maternally expressed 3	7	['39293730', '36242967', '33040826', '32844492', '32410866', '31907972', '29945883']	MEG3	MEG3	55384	maternally expressed 3
TNFRSF1A	tnf receptor superfamily member 1a	8	['39481313', '39357572', '39044690', '36299685', '23029405', '22965073', '15526005', '15063762']	TNFRSF1A	TNFRSF1A	7132	TNF receptor superfamily member 1A
IL12B	interleukin 12b	8	['40021981', '34134458', '33656306', '24139871', '20387064', '18449199', '15238767', '14573655']	IL12B	IL12B	3593	interleukin 12B
ADM	adrenomedullin	174	['40140945', '40052388', '39003476', '38834580', '38632681', '38570251', '38502804', '38139258', '38108264', '37676491', '37592204', '37516091', '37352568', '37147598', '36556987', '35482727', '35307053', '35272172', '35100799', '34960714', '34605947', '34441017', '34342678', '34134460', '33381880', '33256482', '33148300', '33024218', '32917263', '32796765', '32554994', '32316998', '32111263', '3…	ADM	ADM	133	adrenomedullin
TSLP	thymic stromal lymphopoietin	9	['40486522', '40103304', '36806964', '35751928', '33717127', '31628890', '28341671', '26934097', '24990542']	TSLP	TSLP	85480	thymic stromal lymphopoietin
HGF	hepatocyte growth factor	33	['40041965', '39701282', '39112975', '39002784', '38677244', '38070511', '36943063', '36209073', '34163488', '33863396', '33611982', '33571211', '32795289', '31583025', '29681903', '29267971', '28628613', '28456342', '27997816', '27050058', '24919612', '22986785', '21906478', '21763473', '19878733', '19578789', '19171123', '15160305', '11928843', '11519823', '10225971', '9271240', '7515265']	HGF	HGF	3082	hepatocyte growth factor
CXCL5	c x c motif chemokine ligand 5	18	['40486124', '40076848', '39788476', '39000529', '38928327', '36656591', '35285058', '33161431', '32424099', '30937460', '30723078', '29891542', '28922428', '25502108', '24866796', '24802890', '24169208', '23874546']	CXCL5	CXCL5	6374	C-X-C motif chemokine ligand 5
PLCG2	phospholipase c gamma 2	0	[]	PLCG2	PLCG2	5336	phospholipase C gamma 2
CD74	cd74 molecule	18	['40185975', '39616313', '39485859', '38348045', '37346041', '36509812', '34850744', '33173092', '32709653', '28862321', '27209369', '24495362', '24321376', '23289738', '21817065', '19155217', '18720262', '18392609']	CD74	CD74	972	CD74 molecule
EFL1	elongation factor like gtpase 1	0	[]	EFL1	EFL1	79631	elongation factor like GTPase 1
RFXAP	regulatory factor x associated protein	0	[]	RFXAP	RFXAP	5994	regulatory factor X associated protein
RPL9	ribosomal protein l9	1	['27978524']	RPL9	RPL9	6133	ribosomal protein L9
SPI1	spi 1 proto oncogene	14	['39354431', '39343830', '39322508', '38888471', '37012859', '36567548', '36308002', '32575108', '27264973', '25808600', '21151879', '12453229', '10548107', '8212568']	SPI1	SPI1	6688	Spi-1 proto-oncogene
LDHA	lactate dehydrogenase a	14	['39535339', '39029061', '38599461', '37647440', '37569823', '37367740', '36966548', '36748196', '36273674', '35858615', '35596191', '35461144', '35090526', '31863924']	LDHA	LDHA	3939	lactate dehydrogenase A
BCL2	bcl2 apoptosis regulator	360	['40557053', '40433870', '40425742', '40338919', '40252895', '40210177', '40156746', '40147797', '40118006', '40111530', '39873358', '39839500', '39667201', '39643194', '39623713', '39614028', '39608427', '39584300', '39567616', '39419306', '39415524', '39349939', '39313391', '39271041', '39210696', '39174578', '39099357', '39025049', '38926458', '38920136', '38822984', '38784395', '38775678', '3…	BCL2	BCL2	596	BCL2 apoptosis regulator
ORM1	orosomucoid 1	4	['36459524', '35272172', '30707086', '27082932']	ORM1	ORM1	5004	orosomucoid 1
TIRAP	tir domain containing adaptor protein	18	['39025856', '32986779', '32507857', '32415087', '30909134', '30660782', '28850598', '25807366', '24084649', '23023391', '22691414', '22301633', '21118491', '20525286', '19602285', '19509334', '17322885', '11526396']	TIRAP	TIRAP	114609	TIR domain containing adaptor protein
THBD	thrombomodulin	325	['40426279', '40390062', '39901742', '39676120', '39549085', '39382693', '39358269', '39259541', '39227918', '39014377', '38733977', '38579513', '38522507', '38270783', '38245777', '38057335', '38031329', '37741913', '37722532', '37605466', '37548627', '37541590', '37400882', '37365661', '37342874', '37321903', '37182388', '37141168', '37114512', '37092821', '37045474', '36916374', '36849348', '3…	THBD	THBD	7056	thrombomodulin
LAMB3	laminin subunit beta 3	0	[]	LAMB3	LAMB3	3914	laminin subunit beta 3
NCF1	neutrophil cytosolic factor 1	2	['30465301', '26185101']	NCF1	NCF1	653361	neutrophil cytosolic factor 1
UCP2	uncoupling protein 2	26	['40426279', '39697031', '39159561', '38429403', '37381965', '33463495', '32496419', '32049881', '31771728', '31702042', '31080837', '30952098', '29293148', '28428961', '28239813', '27078880', '26903064', '25873251', '25574840', '25526378', '25140781', '23704907', '19556617', '19050629', '12785014', '10913045']	UCP2	UCP2	7351	uncoupling protein 2
CXCL10	c x c motif chemokine ligand 10	69	['40471388', '40076848', '40037339', '39984601', '39963236', '39312202', '39206862', '39187138', '38767608', '38553815', '38395221', '37688314', '37674218', '36567558', '35916523', '35894263', '35869900', '35811678', '35227853', '35005033', '34725501', '34668104', '34461635', '34325118', '33239419', '33161431', '33147869', '32684215', '32634441', '32554924', '32307170', '31628962', '31583025', '3…	CXCL10	CXCL10	3627	C-X-C motif chemokine ligand 10
TJP1	tight junction protein 1	3	['39702605', '32661347', '26218067']	TJP1	TJP1	7082	tight junction protein 1
AIF1	allograft inflammatory factor 1	0	[]	AIF1	AIF1	199	allograft inflammatory factor 1
RICTOR	rptor independent companion of mtor complex 2	2	['34261666', '32154187']	FRAP1	RICTOR	253260	RPTOR independent companion of MTOR complex 2
PLA2G2A	phospholipase a2 group iia	3	['32160261', '29742588', '20463618']	PLA2G2A	PLA2G2A	5320	phospholipase A2 group IIA
FADD	fas associated via death domain	10	['40318009', '39827378', '36544058', '25921028', '22592747', '19855068', '19201926', '17911593', '17307841', '15190255']	FADD	FADD	8772	Fas associated via death domain
NDUFS6	electron transport complex i	0	[]	NDUFS6	NDUFS6	4726	NADH:ubiquinone oxidoreductase subunit S6
CDC42	cell division cycle 42	7	['39293840', '37660597', '34116030', '29288926', '27798618', '27083952', '17903178']	CDC42	CDC42	998	cell division cycle 42
SMAD7	smad family member 7	2	['33183484', '17928287']	SMAD7	SMAD7	4092	SMAD family member 7
SMO	smo protein human	3	['39148250', '38326776', '33185260']	SMO	SMO	6608	smoothened, frizzled class receptor
TOP2A	dna topoisomerase ii alpha	4	['33904373', '33386874', '27978524', '27090785']	TOP2A	TOP2A	7153	DNA topoisomerase II alpha
RFXANK	regulatory factor x associated ankyrin containing protein	0	[]	RFXANK	RFXANK	8625	regulatory factor X associated ankyrin containing protein
TRPM2	transient receptor potential cation channel subfamily m member 2	9	['40405673', '36845137', '34135384', '31533549', '31450153', '28082421', '27868415', '27792045', '24781495']	TRPM2	TRPM2	7226	transient receptor potential cation channel subfamily M member 2
EDNRB	endothelin receptor type b	2	['20223308', '18214440']	EDNRB	EDNRB	1910	endothelin receptor type B
MLKL	mixed lineage kinase domain like pseudokinase	29	['40430756', '40051620', '39358228', '39216682', '38920136', '38538350', '38320216', '38151997', '37967645', '37475188', '37227549', '36619743', '34112286', '33947887', '33777021', '33406390', '33206046', '32765513', '32366830', '32152555', '32106368', '30735454', '29875323', '29606984', '28845215', '27524612', '27258786', '27177019', '26930705']	MLKL	MLKL	197259	mixed lineage kinase domain like pseudokinase
FAAH	fatty acid amide hydrolase	7	['26403860', '25889340', '24803745', '23382309', '18373655', '17621544', '14561206']	FAAH	FAAH	2166	fatty acid amide hydrolase
MOK	MOK	0	[]	RAGE	MOK	5891	MOK protein kinase
VAMP8	vesicle associated membrane protein 8	5	['39086896', '38921594', '37014234', '28625264', '26911941']	VAMP8	VAMP8	8673	vesicle associated membrane protein 8
HLA-DMB	major histocompatibility complex	3	['37033939', '28356347', '24321376']	HLA-DMB	HLA-DMB	3109	major histocompatibility complex, class II, DM beta
cd79a	cd79a molecule	1	['37298316']
RIPK2	receptor interacting serine threonine kinase 2	2	['35993451', '35618701']	RIPK2	RIPK2	8767	receptor interacting serine/threonine kinase 2
LAMA3	laminin subunit alpha 3	0	[]	LAMA3	LAMA3	3909	laminin subunit alpha 3
BSG	bsg protein human	0	[]	BSG	BSG	682	basigin (Ok blood group)
CD200R1	cd200 receptor 1	1	['32605751']	CD200R1	CD200R1	131450	CD200 receptor 1
NLRP3	nlr family pyrin domain containing 3	525	['40558557', '40540586', '40520006', '40429643', '40414862', '40397999', '40371556', '40360054', '40355013', '40292295', '40270016', '40255671', '40253667', '40211890', '40196168', '40187888', '40186903', '40176540', '40170486', '40072652', '40050706', '40050253', '40034692', '40015203', '39991146', '39967903', '39923579', '39922147', '39921189', '39914836', '39904983', '39887250', '39809973', '3…	NLRP3	NLRP3	114548	NLR family pyrin domain containing 3
MT-ND1	nadh dehydrogenase subunit 1	4	['39113822', '38803503', '33334792', '31430762']	MT-ND1	MT-ND1	4535	NADH dehydrogenase subunit 1
PROS1	protein s	94	['40436152', '39647659', '39133098', '36855207', '36318846', '36044313', '35681439', '33727091', '31485279', '31184301', '30845963', '30651370', '30172999', '30079511', '29111468', '28235076', '28166112', '27762152', '27050058', '26970408', '26377606', '26341257', '25567340', '25080526', '24624342', '26905558', '23417863', '23096108', '23094260', '21979378', '21942130', '21696757', '21418317', '2…	PROS1	PROS1	5627	protein S
ENO1	enolase 1	1	['33115324']	ENO1	ENO1	2023	enolase 1
CASP8	caspase 8	74	['40540586', '40318009', '39839500', '39827378', '39465383', '39358228', '38501424', '38158102', '37477437', '37179249', '37062504', '37014234', '36829233', '36544058', '36443881', '35806054', '35180643', '34991877', '34733114', '34298021', '33677255', '33052227', '32626733', '31869757', '31858562', '31846840', '31135951', '30856162', '30522094', '30478251', '30021146', '29889817', '29680908', '2…	CASP8	CASP8	841	caspase 8
SPP1	secreted phosphoprotein 1	1	['39516332']	SPP1	SPP1	6696	secreted phosphoprotein 1
NDUFA11	nadh ubiquinone oxidoreductase subunit a11	0	[]	NDUFA11	NDUFA11	126328	NADH:ubiquinone oxidoreductase subunit A11
ALOX15	arachidonate 15 lipoxygenase	3	['36823620', '33754059', '24206143']	ALOX15	ALOX15	246	arachidonate 15-lipoxygenase
CASP5	caspase 5	12	['40350654', '39223895', '38951571', '38106412', '32929218', '31109430', '31090171', '30076291', '29706799', '27697835', '25621708', '16977329']	CASP5	CASP5	838	caspase 5
NDUFA3	electron transport complex i	1	['38942784']	NDUFA3	NDUFA3	4696	NADH:ubiquinone oxidoreductase subunit A3
ENO2	enolase 2	1	['32521540']	ENO2	ENO2	2026	enolase 2
TRADD	tnfrsf1a associated via death domain	3	['22592747', '19176873', '17612571']	TRADD	TRADD	8717	TNFRSF1A associated via death domain
APOM	apolipoprotein m	11	['35852392', '34152926', '32961234', '32750426', '29669385', '26990127', '25252755', '23652568', '22587809', '22512779', '18054359']	APOM	APOM	55937	apolipoprotein M
ITGB1	integrin subunit beta 1	0	[]	ITGB1	ITGB1	3688	integrin subunit beta 1
CASP9	caspase 9	61	['39839500', '39823512', '39456869', '38784395', '38662592', '38464839', '38158102', '37650558', '37477437', '37340376', '37219401', '36225174', '35854154', '35806054', '34733114', '34486705', '34457111', '34400214', '33575163', '33441606', '33390769', '32876918', '32592888', '32454932', '32438104', '32043372', '31927655', '31900829', '31815144', '31135951', '30957795', '30856162', '30522094', '3…	CASP9	CASP9	842	caspase 9
TXNIP	thioredoxin interacting protein	19	['39505349', '38286859', '38195466', '37541979', '37154070', '35609679', '35571246', '35136484', '34407684', '34045679', '33885954', '33745232', '33452697', '32892306', '32538180', '32326777', '31173172', '29180214', '24098117']	TXNIP	TXNIP	10628	thioredoxin interacting protein
BTK	bruton tyrosine kinase	27	['39903516', '39900389', '39741411', '39405126', '38638439', '35587199', '35537415', '34724705', '34706199', '34552589', '33261572', '33168411', '33162995', '33013854', '32340921', '31552054', '30873567', '30559311', '27763263', '26581914', '25704810', '24906236', '24885015', '24465843', '24193737', '21441935', '9218618']	BTK	BTK	695	Bruton tyrosine kinase
NDUFA4	ndufa4 mitochondrial complex associated	3	['40240625', '38702721', '33994501']	NDUFA4	NDUFA4	4697	NDUFA4 mitochondrial complex associated
CD226	cd226 molecule	6	['39443080', '36480269', '34712231', '34653731', '33148389', '29220498']	CD226	CD226	10666	CD226 molecule
ADA	adenosine deaminase	52	['40295284', '40202964', '38954486', '38599251', '38169584', '36943594', '35787248', '35027333', '34867979', '34190597', '32273831', '30850342', '29685478', '29414324', '29133549', '29051060', '28888888', '28199207', '28167210', '27801365', '26386217', '25300765', '24994023', '24405623', '23933282', '23457071', '23453612', '23355216', '22732294', '22017399', '21671975', '21620640', '21273003', '2…	ADA	ADA	100	adenosine deaminase
IGLL1	immunoglobulin lambda like polypeptide 1	0	[]	IGLL1	IGLL1	3543	immunoglobulin lambda like polypeptide 1
CD80	cd80 molecule	55	['40524162', '40507879', '40241483', '39628684', '38870636', '37381064', '36809929', '36106559', '35020851', '34412756', '34204220', '33579182', '33406504', '32684215', '32473570', '32386024', '31953452', '31297113', '31250008', '30957834', '30672713', '30179262', '28363639', '28211096', '27862204', '27288425', '27026041', '24945079', '24891762', '23721745', '23228241', '23039892', '22174949', '2…	CD80	CD80	941	CD80 molecule
CYP4F22	cytochrome p450 family 4	0	[]	CYP4F22	CYP4F22	126410	cytochrome P450 family 4 subfamily F member 22
TP53	tumor protein p53	17	['40350654', '40318009', '39839500', '38981197', '38773142', '38723525', '38701300', '38452788', '38281996', '37872948', '37824375', '36961831', '34719669', '29537312', '29419339', '28324661', '26491700']	TP53	TP53	7157	tumor protein p53
CCR7	c c motif chemokine receptor 7	38	['39710434', '38870636', '38850242', '37298316', '36199375', '35020851', '34484417', '34204220', '33785433', '33145636', '31470568', '30601330', '30271399', '28636433', '27019338', '26582821', '25557485', '24353268', '24269609', '24129368', '23738926', '22174949', '20702730', '20588160', '20345976', '19455014', '19445368', '17389912', '17376902', '17302891', '17182676', '17075377', '16717116', '1…	CCR7	CCR7	1236	C-C motif chemokine receptor 7
PDE2A	phosphodiesterase 2a	0	[]	PDE2A	PDE2A	5138	phosphodiesterase 2A
CYBC1	cytochrome b 245 chaperone 1	1	['36450268']	CYBC1	CYBC1	79415	cytochrome b-245 chaperone 1
GALM	galactose mutarotase	0	[]	GALM	GALM	130589	galactose mutarotase
IL12A	interleukin 12a	2	['38128702', '32986779']	IL12A	IL12A	3592	interleukin 12A
ABCA3	atp binding cassette subfamily a member 3	0	[]	ABCA3	ABCA3	21	ATP binding cassette subfamily A member 3
MIR146A	microrna 146a	44	['40088874', '39487520', '38967516', '38247172', '36812225', '35986237', '35679261', '35269481', '35112981', '35026963', '34906298', '34808293', '34749364', '34438395', '34172780', '33352593', '32658933', '32481361', '32415933', '32399391', '31211901', '30867482', '30700845', '30355788', '30337925', '30224945', '30103197', '28662100', '28288804', '28164567', '28090688', '28007485', '26889043', '2…	MIR146A	MIR146A	406938	microRNA 146a
NDUFA7	electron transport complex i	0	[]	NDUFA7	NDUFA7	4701	NADH:ubiquinone oxidoreductase subunit A7
GPR33	receptors g protein coupled	20	['39697018', '38966639', '38845496', '38061028', '35323151', '35272622', '27893741', '24465168', '24069301', '22964301', '20588160', '20473304', '19850944', '19829100', '18768878', '18598196', '18431464', '17047523', '11284440', '6316941']	GPR33	GPR33	2856	G protein-coupled receptor 33
FA2H	fatty acid 2 hydroxylase	0	[]	FA2H	FA2H	79152	fatty acid 2-hydroxylase
PDE7A	phosphodiesterase 7a	2	['29407965', '28356347']	PDE7A	PDE7A	5150	phosphodiesterase 7A
S100A9	s100 calcium binding protein a9	70	['40478888', '40325173', '40108736', '40028203', '40021770', '39955951', '39238407', '39122093', '39115722', '38868781', '38755564', '38640713', '38588614', '38245687', '37978525', '37773186', '37671148', '37357259', '37337301', '37298316', '36768433', '36652759', '36439140', '36328195', '36244216', '36123595', '36054235', '35545182', '35185915', '34884728', '34298021', '33863396', '33275138', '3…	S100A9	S100A9	6280	S100 calcium binding protein A9
TNFRSF10B	tnf receptor superfamily member 10b	0	[]	TNFRSF10B	TNFRSF10B	8795	TNF receptor superfamily member 10b
PCSK9	proprotein convertase subtilisin kexin type 9	46	['39716214', '39128417', '38972879', '38889644', '37904138', '37593857', '37515197', '37365661', '36921646', '36823620', '36119052', '35930089', '35924517', '33333472', '33123601', '32869163', '32769621', '32686253', '31776890', '31660669', '31651422', '31509211', '31431286', '31332258', '31303312', '31166632', '30914377', '30768512', '30726226', '30660782', '30473376', '30394916', '30002483', '2…	PCSK9	PCSK9	255738	proprotein convertase subtilisin/kexin type 9
SYK	spleen associated tyrosine kinase	21	['39559354', '39340994', '39084187', '38945448', '38739341', '38320352', '38229397', '33827131', '33679687', '32927460', '30599182', '30347478', '29459869', '27926862', '27763263', '27428901', '27261276', '26987407', '25474208', '22427642', '15895090']	SYK	SYK	6850	spleen associated tyrosine kinase
ABCD1	atp binding cassette subfamily d member 1	0	[]	ABCD1	ABCD1	215	ATP binding cassette subfamily D member 1
SMPD3	sphingomyelin phosphodiesterase 3	0	[]	SMPD3	SMPD3	55512	sphingomyelin phosphodiesterase 3
HSP90AB1	heat shock protein 90 alpha family class b member 1	1	['29254296']	HSP90AB1	HSP90AB1	3326	heat shock protein 90 alpha family class B member 1
HLA-DPA1	major histocompatibility complex class ii dp alpha 1	3	['40325173', '35272172', '33939725']	HLA-DPA1	HLA-DPA1	3113	major histocompatibility complex, class II, DP alpha 1
FOCAD	focadhesin	0	[]	FOCAD	FOCAD	54914	focadhesin
NDUFS4	nadh ubiquinone oxidoreductase subunit s4	1	['28714002']	NDUFS4	NDUFS4	4724	NADH:ubiquinone oxidoreductase subunit S4
HSPA1A	hsp70 heat shock proteins	0	[]	HSPA1A	HSPA1A	3303	heat shock protein family A (Hsp70) member 1A
GZMA	granzyme a	19	['40350654', '39654893', '37591921', '36199375', '34815792', '33866542', '33664861', '32655547', '28694562', '26871709', '25017060', '22089193', '20585036', '20362398', '15993363', '12780694', '12598769', '10882599', '10619826']	GZMA	GZMA	3001	granzyme A
GABRG3	gamma aminobutyric acid	0	[]	GABRG3	GABRG3	2567	gamma-aminobutyric acid type A receptor subunit gamma3
MIR16-2	microrna 16 2	0	[]	MIR16-2	MIR16-2	406951	microRNA 16-2
CD83	cd83 molecule	12	['39848419', '38819378', '38753245', '31035565', '30086151', '27599933', '26430882', '23787022', '23039892', '20687203', '16841299', '15767412']	CD83	CD83	9308	CD83 molecule
NDUFS2	nadh ubiquinone oxidoreductase core subunit s2	0	[]	NDUFS2	NDUFS2	4720	NADH:ubiquinone oxidoreductase core subunit S2
MYC	myc proto oncogene bhlh transcription factor	25	['40551206', '39637364', '39557695', '39536486', '38440848', '38197509', '37671148', '37552767', '36564641', '35668098', '33915488', '33209018', '32280132', '32029027', '31566109', '31424269', '31415393', '31323531', '29512785', '29254296', '29038465', '26811453', '26491700', '17664160', '2846887']	MYC	MYC	4609	MYC proto-oncogene, bHLH transcription factor
NDUFB11	nadh ubiquinone oxidoreductase subunit b11	0	[]	NDUFB11	NDUFB11	54539	NADH:ubiquinone oxidoreductase subunit B11
NDUFB6	nadh ubiquinone oxidoreductase subunit b6	0	[]	NDUFB6	NDUFB6	4712	NADH:ubiquinone oxidoreductase subunit B6
BAG3	bag cochaperone 3	2	['38212812', '27736938']	BAG3	BAG3	9531	BAG cochaperone 3
RSAD2	radical s adenosyl methionine domain containing 2	1	['31252045']	RSAD2	RSAD2	91543	radical S-adenosyl methionine domain containing 2
MIR133A2	microrna s	0	[]	MIR133A2	MIR133A2	406923	microRNA 133a-2
PIK3CD	phosphatidylinositol 4 5 bisphosphate 3 kinase catalytic subunit delta	3	['39354431', '29599765', '24165795']	PIK3CD	PIK3CD	5293	phosphatidylinositol-4,5-bisphosphate 3-kinase catalytic subunit delta
MIR199A2		0	[]	MIR199A2	MIR199A2	406977	microRNA 199a-2
DEFA3	defensin alpha 3	4	['35935811', '35032827', '30718392', '20502117']	DEFA3	DEFA3	1668	defensin alpha 3
GZMB	granzyme b	61	['40411297', '40350654', '40254928', '39793226', '39669564', '39654893', '39252215', '38302880', '38057716', '36618365', '36514222', '36190241', '35898496', '35427887', '35320704', '33868226', '33866542', '33863396', '33329524', '32941433', '32655547', '31525636', '31440240', '31385383', '30744575', '30563486', '30232277', '30028417', '29624673', '29507105', '29438386', '28694562', '28679535', '2…	GZMB	GZMB	3002	granzyme B
CLEC5A	c type lectin domain containing 5a	6	['40498836', '37359526', '37235492', '36817458', '35045818', '33692779']	CLEC5A	CLEC5A	23601	C-type lectin domain containing 5A
DOCK8	dedicator of cytokinesis 8	4	['37647440', '36254543', '27798618', '24667686']	DOCK8	DOCK8	81704	dedicator of cytokinesis 8
IRF1	interferon regulatory factor 1	31	['40471388', '40139977', '39716581', '39360626', '38106412', '37392571', '36462334', '36314827', '34508735', '32973784', '31301576', '28849179', '28658674', '26460801', '24551153', '23489802', '22266972', '22105605', '22020240', '20799070', '20621590', '19399741', '18481258', '16223733', '12759457', '12090463', '11880315', '11781814', '11348014', '11034406', '10859338']	IRF1	IRF1	3659	interferon regulatory factor 1
MIR495	microrna 495	3	['39641834', '36899862', '31771650']	MIR495	MIR495	574453	microRNA 495
NDUFS7	nadh ubiquinone oxidoreductase core subunit s7	0	[]	NDUFS7	NDUFS7	374291	NADH:ubiquinone oxidoreductase core subunit S7
TNFSF14	tnf superfamily member 14	2	['36806964', '36209073']	TNFSF14	TNFSF14	8740	TNF superfamily member 14
NDUFA1	electron transport complex i	1	['40240625']	NDUFA1	NDUFA1	4694	NADH:ubiquinone oxidoreductase subunit A1
CAV1	caveolin 1	33	['39059206', '38688780', '38320736', '37851947', '36631446', '35911737', '35598715', '34215697', '34050090', '33749103', '31692534', '31671563', '31534550', '28957875', '28593998', '28526985', '28000867', '26049202', '25989423', '25243430', '24929240', '24441873', '24356882', '24244013', '23836408', '23727353', '22201607', '21670588', '20534584', '17380794', '17317261', '16982927', '16360093']	CAV1	CAV1	857	caveolin 1
F8	coagulation factor viii	6	['39019927', '36937479', '35264539', '27937124', '23611769', '21909423']	F8	F8	2157	coagulation factor VIII
IL6R	interleukin 6 receptor	35	['38217091', '38165930', '37732482', '37525933', '37058750', '36716318', '36117167', '35059921', '33505213', '33182754', '31086276', '30852105', '29674256', '29455109', '27982031', '29441967', '27607600', '26767500', '26431949', '25888255', '24013483', '22489868', '21336117', '21148800', '16096463', '14518281', '12189115', '10893340', '10720531', '10465257', '9553985', '9528718', '9083231', '7622…	IL6R	IL6R	3570	interleukin 6 receptor
MT-ND6	nadh dehydrogenase subunit 6	1	['39611143']	MT-ND6	MT-ND6	4541	NADH dehydrogenase subunit 6
MAPK3	mitogen activated protein kinase 3	7	['40315317', '40220405', '39755185', '39283066', '38944364', '38824977', '37824375']	MAPK3	MAPK3	5595	mitogen-activated protein kinase 3
GALT	galactose 1 phosphate uridylyltransferase	18	['33264268', '30835680', '25464855', '21345945', '21321007', '20978943', '20126442', '18260759', '17574643', '16787288', '16514295', '16317385', '15995593', '14498980', '12890623', '12764986', '11895149', '11176263']	GALT	GALT	2592	galactose-1-phosphate uridylyltransferase
PDE5A	phosphodiesterase 5a	0	[]	PDE5A	PDE5A	8654	phosphodiesterase 5A
GRIN2A	glutamate ionotropic receptor nmda type subunit 2a	0	[]	GRIN2A	GRIN2A	2903	glutamate ionotropic receptor NMDA type subunit 2A
CMPK2	cytidine uridine monophosphate kinase 2	2	['37859535', '28393889']	CMPK2	CMPK2	129607	cytidine/uridine monophosphate kinase 2
DUSP2	dual specificity phosphatase 2	1	['17636038']	DUSP2	DUSP2	1844	dual specificity phosphatase 2
PLAUR	plasminogen activator urokinase receptor	0	[]	PLAUR	PLAUR	5329	plasminogen activator, urokinase receptor
OASL	2 5 oligoadenylate synthetase like	5	['27214236', '23874199', '21722999', '16113446', '12169584']	OASL	OASL	8638	2'-5'-oligoadenylate synthetase like
PTPN22	protein tyrosine phosphatase non receptor type 22	0	[]	PTPN22	PTPN22	26191	protein tyrosine phosphatase non-receptor type 22
LY86	lymphocyte antigen 86	1	['32251450']	LY86	LY86	9450	lymphocyte antigen 86
CD244	cd244 molecule	6	['35812458', '32631901', '32148245', '30279688', '28768726', '25557485']	CD244	CD244	51744	CD244 molecule
PTPN11	protein tyrosine phosphatase non receptor type 11	2	['38824977', '35981417']	PTPN11	PTPN11	5781	protein tyrosine phosphatase non-receptor type 11
ADRA2C	receptors adrenergic	2	['29733849', '19430535']	ADRA2C	ADRA2C	152	adrenoceptor alpha 2C
SELPLG	selectin p ligand	0	[]	SELPLG	SELPLG	6404	selectin P ligand
SPINK5	serine peptidase inhibitor kazal type 5	1	['31653452']	SPINK5	SPINK5	11005	serine peptidase inhibitor Kazal type 5
NDUFB1	electron transport complex i	0	[]	NDUFB1	NDUFB1	4707	NADH:ubiquinone oxidoreductase subunit B1
TOLLIP	toll interacting protein	10	['35237256', '32421349', '31241993', '28954388', '28736863', '27703259', '27002100', '25269519', '21219635', '16850005']	TOLLIP	TOLLIP	54472	toll interacting protein
CLEC4D	c type lectin domain family 4 member d	2	['34296682', '32151258']	CLEC4D	CLEC4D	338339	C-type lectin domain family 4 member D
ATG5	autophagy related 5	16	['38916095', '38784395', '34808102', '34620235', '34051206', '33637691', '33390769', '32018068', '31333648', '30676840', '30478251', '29076973', '28839236', '27508931', '26660048', '23434181']	ATG5	ATG5	9474	autophagy related 5
HLA-DMA	histocompatibility antigens class ii	5	['40325173', '34484417', '28356347', '24321376', '15644645']	HLA-DMA	HLA-DMA	3108	major histocompatibility complex, class II, DM alpha
MCEMP1	mast cell expressed membrane protein 1	9	['40140612', '39348809', '39029061', '37359526', '35345523', '35272594', '34296682', '31893303', '30883005']	MCEMP1	MCEMP1	199675	mast cell expressed membrane protein 1
NDUFS8	nad	0	[]	NDUFS8	NDUFS8	4728	NADH:ubiquinone oxidoreductase core subunit S8
BCL2L1	bcl2 like 1	4	['40362669', '39839500', '36443881', '30146810']	BCL2L1	BCL2L1	598	BCL2 like 1
C1QBP	complement c1q binding protein	1	['28549777']	C1QBP	C1QBP	708	complement C1q binding protein
MEFV	mefv protein human	3	['37051243', '33037005', '24919612']	MEFV	MEFV	4210	MEFV innate immunity regulator, pyrin
SELL	selectin l	7	['40221459', '33649330', '31009807', '24602331', '23871455', '21757502', '14526815']	SELL	SELL	6402	selectin L
CCR2	c c motif chemokine receptor 2	49	['40459245', '39956402', '39733044', '39452729', '38684922', '38178134', '37901245', '35276271', '35225315', '34965966', '34432833', '34015275', '33424860', '33020963', '32433207', '32425929', '31823178', '31619539', '31552201', '31472096', '31100442', '30193587', '29980671', '29749709', '29668526', '27862204', '27082997', '26862765', '26727083', '26430882', '26160897', '24867165', '24069320', '2…	CCR2	CCR2	729230	C-C motif chemokine receptor 2
CALCRL	calcitonin receptor like receptor	5	['23745695', '17889965', '11997081', '11754970', '10777702']	CALCRL	CALCRL	10203	calcitonin receptor like receptor
IL6	interleukin 6	5930	['40559641', '40552120', '40550759', '40549676', '40546033', '40544304', '40540404', '40534887', '40524162', '40524158', '40512747', '40510342', '40501063', '40486124', '40485166', '40478888', '40453458', '40445962', '40433870', '40433392', '40426279', '40419900', '40418306', '40415359', '40414583', '40399989', '40397876', '40394665', '40390062', '40386233', '40369550', '40360043', '40359720', '4…	IL6	IL6	3569	interleukin 6
CHI3L1	chitinase 3 like 1	9	['39558383', '39067155', '36921490', '34627195', '31463997', '31013257', '30193587', '26528713', '23706599']	CHI3L1	CHI3L1	1116	chitinase 3 like 1
ADRA2B	receptors adrenergic	4	['36796459', '31131320', '29733849', '19430535']	ADRA2B	ADRA2B	151	adrenoceptor alpha 2B
PDE4A	phosphodiesterase 4a	2	['28356347', '16034090']	PDE4A	PDE4A	5141	phosphodiesterase 4A
RPL4	ribosomal protein l4	1	['27978524']	RPL4	RPL4	6124	ribosomal protein L4
NDUFB4	electron transport complex i	0	[]	NDUFB4	NDUFB4	4710	NADH:ubiquinone oxidoreductase subunit B4
MIR193B	microrna 193b	5	['27246725', '24421215', '24413579', '23026916', '22719975']	MIR193B	MIR193B	574455	microRNA 193b
SFTPC	surfactant protein c	3	['37909847', '37244125', '17967178']	SFTPC	SFTPC	6440	surfactant protein C
LTF	lactotransferrin	8	['38912048', '37443002', '34144116', '30667541', '28692472', '26591142', '25361827', '11681222']	LTF	LTF	4057	lactotransferrin
MIR129-1	microrna 129 1	0	[]	MIR129-1	MIR129-1	406917	microRNA 129-1
CYP2A6	cytochrome p450 family 2	1	['25052959']	CYP2A6	CYP2A6	1548	cytochrome P450 family 2 subfamily A member 6
SYNC	syncoilin intermediate filament protein	1	['28121360']	SYNC	SYNC	81493	syncoilin, intermediate filament protein
CHUK	component	2	['32700110', '30154914']	CHUK	CHUK	1147	component of inhibitor of nuclear factor kappa B kinase complex
CHGA	chromogranin a	7	['37142550', '26911943', '26154393', '24620384', '22893219', '22524436', '22491939']	CHGA	CHGA	1113	chromogranin A
ADGRE5	adhesion g protein coupled receptor e5	0	[]	CD97	ADGRE5	976	adhesion G protein-coupled receptor E5
MDK	midkine	6	['39614972', '39042809', '38203625', '33639987', '31284807', '21192283']	MDK	MDK	4192	midkine
GJB2	gap junction protein beta 2	2	['33875577', '32305661']	GJB2	GJB2	2706	gap junction protein beta 2
PDE1A	phosphodiesterase 1a	0	[]	PDE1A	PDE1A	5136	phosphodiesterase 1A
IL18RAP	interleukin 18 receptor accessory protein	3	['40330459', '31292051', '31093495']	IL18RAP	IL18RAP	8807	interleukin 18 receptor accessory protein
UNC93B1	unc-93	2	['21966468', '21753151']	UNC93B1	UNC93B1	81622	unc-93 homolog B1, TLR signaling regulator
PFKFB3	6 phosphofructo 2 kinase fructose 2 6 biphosphatase 3	21	['40382942', '39953547', '39549732', '39362015', '38705396', '38227599', '37543012', '37199341', '36966548', '36916342', '36803959', '36589684', '35810663', '34907156', '34020392', '33984439', '32179636', '31167111', '31093495', '30776389', '28576491']	PFKFB3	PFKFB3	5209	6-phosphofructo-2-kinase/fructose-2,6-biphosphatase 3
GSR	glutathione disulfide reductase	7	['38701300', '19148412', '16387840', '15489643', '11307816', '1488535', '170905']	GSR	GSR	2936	glutathione-disulfide reductase
FCN1	ficolin 1	5	['40050379', '28673381', '26850322', '24667622', '23874546']	FCN1	FCN1	2219	ficolin 1
PLA2G7	phospholipase a2 group vii	6	['39343830', '38332914', '36851633', '30623693', '26645559', '16807087']	PLA2G7	PLA2G7	7941	phospholipase A2 group VII
ECE1	endothelin converting enzyme 1	4	['24466000', '16043243', '15733912', '11580117']	ECE1	ECE1	1889	endothelin converting enzyme 1
SNHG7	small nucleolar rna host gene 7	1	['35965096']	SNHG7	SNHG7	84973	small nucleolar RNA host gene 7
PKP1	plakophilin 1	0	[]	PKP1	PKP1	5317	plakophilin 1
IL10	interleukin 10	2706	['40546033', '40510342', '40466521', '40414583', '40412336', '40394665', '40390062', '40359720', '40359661', '40358797', '40344985', '40334959', '40287812', '40281196', '40264754', '40258759', '40253667', '40199446', '40192065', '40185169', '40181286', '40171168', '40153013', '40139445', '40107628', '40076895', '40076848', '40046257', '40011296', '40000789', '39986583', '39978709', '39968581', '3…	IL10	IL10	3586	interleukin 10
KLF1	KLF	2	['39103477', '19365556']	KLF1	KLF1	10661	KLF transcription factor 1
TNNI3	troponin i3 cardiac type	0	[]	TNNI3	TNNI3	7137	troponin I3, cardiac type
NDUFC1	nad	0	[]	NDUFC1	NDUFC1	4717	NADH:ubiquinone oxidoreductase subunit C1
RNF13	ring finger protein 13	0	[]	RNF13	RNF13	11342	ring finger protein 13
ACTG2	actin gamma 2 smooth muscle	0	[]	ACTG2	ACTG2	72	actin gamma 2, smooth muscle
MIR143	microrna 143	8	['39888601', '31772686', '30332984', '27225861', '25265569', '25043848', '24105952', '19284987']	MIR143	MIR143	406935	microRNA 143
ASPRV1	aspartic acid proteases	0	[]	ASPRV1	ASPRV1	151516	aspartic peptidase retroviral like 1
NDUFB9	electron transport complex i	0	[]	NDUFB9	NDUFB9	4715	NADH:ubiquinone oxidoreductase subunit B9
YARS1	tyrosyl trna synthetase 1	0	[]	YARS1	YARS1	8565	tyrosyl-tRNA synthetase 1
PELI1	pellino e3 ubiquitin protein ligase 1	2	['38580196', '37296648']	PELI1	PELI1	57162	pellino E3 ubiquitin protein ligase 1
MIR21	microrna 21	35	['40019357', '39704189', '37950500', '37285824', '37098739', '36812225', '35026963', '34956235', '34311527', '34301845', '34272079', '33785433', '33115604', '33021357', '32846020', '32474254', '31907972', '31778243', '31415369', '31189875', '31078118', '30809283', '29172874', '28934717', '28622229', '28497421', '28437377', '28006751', '27430527', '26259914', '25844699', '24980967', '24680405', '2…	MIR21	MIR21	406991	microRNA 21
SOCS1	suppressor of cytokine signaling 1	40	['39844345', '39147013', '38239341', '37751673', '37392571', '35413868', '34641966', '34486705', '34096077', '33684569', '31484735', '30972748', '30086151', '29717720', '29581081', '29455109', '28419526', '27599933', '26324446', '26251957', '25531650', '25255432', '24656836', '23024779', '22658486', '21555857', '19897531', '19494279', '19282305', '19080716', '18684919', '17982103', '17945083', '1…	SOCS1	SOCS1	8651	suppressor of cytokine signaling 1
STAT5B	signal transducer and activator of transcription 5b	3	['33832973', '31424269', '17327369']	STAT5B	STAT5B	6777	signal transducer and activator of transcription 5B
CD3E	cd3e protein human	5	['39904039', '38166628', '37478215', '28692472', '25557485']	CD3E	CD3E	916	CD3 epsilon subunit of T-cell receptor complex
LCK	lck proto oncogene src family tyrosine kinase	13	['40411297', '39904039', '39669564', '38669951', '37575977', '37478215', '35184762', '33667236', '33274532', '33015708', '29335257', '25557485', '25452553']	LCK	LCK	3932	LCK proto-oncogene, Src family tyrosine kinase
ARID5A	at rich interaction domain 5a	1	['27671645']	ARID5A	ARID5A	10865	AT-rich interaction domain 5A
BATF3	basic leucine zipper atf like transcription factor 3	0	[]	BATF3	BATF3	55509	basic leucine zipper ATF-like transcription factor 3
BATF	basic leucine zipper atf like transcription factor	3	['34412744', '34042221', '9163438']	BATF	BATF	10538	basic leucine zipper ATF-like transcription factor
F5	coagulation factor v	14	['32197297', '26341257', '25739919', '25690763', '25523460', '25046368', '24759138', '20146804', '19067217', '16235188', '15223554', '12710494', '9673281', '8291172']	F5	F5	2153	coagulation factor V
ALOX12B	arachidonate 12 lipoxygenase 12r type	0	[]	ALOX12B	ALOX12B	242	arachidonate 12-lipoxygenase, 12R type
NDUFS1	nadh ubiquinone oxidoreductase core subunit s1	0	[]	NDUFS1	NDUFS1	4719	NADH:ubiquinone oxidoreductase core subunit S1
AKT1	akt serine threonine kinase 1	25	['40359720', '39922147', '39823512', '39755185', '38992150', '38824977', '38723525', '38321908', '37824375', '37465664', '37382018', '36600206', '36579349', '36548639', '35818227', '33959663', '32693349', '28296904', '26538391', '26173605', '25452552', '22824368', '22312014', '18818241', '16567807']	AKT1	AKT1	207	AKT serine/threonine kinase 1
CXCR1	c x c motif chemokine receptor 1	24	['38039751', '36450268', '36440606', '34893315', '32986779', '32151258', '30365067', '26468651', '26038959', '25807366', '23603769', '22089204', '21814172', '20400675', '20386499', '19234219', '17996682', '17346425', '16849637', '16204619', '14991094', '11535890', '10950785', '9973513']	IL8RB	CXCR1	3577	C-X-C motif chemokine receptor 1
IRF7	interferon regulatory factor 7	21	['40021981', '38834141', '38767608', '37946128', '36534332', '36405758', '34183367', '33148715', '32373120', '32017709', '29054829', '27263115', '24551153', '23777662', '23462148', '21966468', '21722999', '20799070', '20621590', '20042498', '18562536']	IRF7	IRF7	3665	interferon regulatory factor 7
MIR328	microrna 328	2	['34956235', '32578720']	MIR328	MIR328	442901	microRNA 328
NDUFB7	electron transport complex i	0	[]	NDUFB7	NDUFB7	4713	NADH:ubiquinone oxidoreductase subunit B7
FTMT	ferritin mitochondrial	0	[]	FTMT	FTMT	94033	ferritin mitochondrial
PDE6A	phosphodiesterase 6a	0	[]	PDE6A	PDE6A	5145	phosphodiesterase 6A
XDH	xanthine dehydrogenase	4	['40021981', '39115722', '37415141', '28115850']	XDH	XDH	7498	xanthine dehydrogenase
MTNR1B	melatonin receptor 1b	1	['36449070']	MTNR1B	MTNR1B	4544	melatonin receptor 1B
IFNAR2	interferon alpha	7	['38605099', '37679586', '32161097', '29307521', '24696235', '23872679', '15063762']	IFNAR2	IFNAR2	3455	interferon alpha and beta receptor subunit 2
MIR147B	microrna 147b	2	['39825656', '34914790']	MIR147B	MIR147B	100126311	microRNA 147b
IL1R2	interleukin 1 receptor type 2	15	['40325173', '40204720', '39357572', '38146798', '37095375', '36907331', '36855106', '34144116', '31817302', '31292051', '29804866', '27984536', '24561564', '23565251', '7680670']	IL1R2	IL1R2	7850	interleukin 1 receptor type 2
MIR199A1	microrna s	0	[]	MIR199A1	MIR199A1	406976	microRNA 199a-1
MAP2K3	mitogen activated protein kinase kinase 3	0	[]	MAP2K3	MAP2K3	5606	mitogen-activated protein kinase kinase 3
NORAD	non coding rna activated by dna damage	2	['38433477', '35255377']	NORAD	NORAD	647979	non-coding RNA activated by DNA damage
CFLAR	casp8 and fadd like apoptosis regulator	3	['38997656', '38281996', '21602495']	CFLAR	CFLAR	8837	CASP8 and FADD like apoptosis regulator
MICB	mhc class i polypeptide related sequence b	3	['35476672', '28969449', '28599625']	MICB	MICB	4277	MHC class I polypeptide-related sequence B
GADD45B	growth arrest and dna damage inducible beta	2	['38212812', '31953153']	GADD45B	GADD45B	4616	growth arrest and DNA damage inducible beta
PRDX1	peroxiredoxin 1	4	['32423810', '30185517', '27583586', '25463280']	PRDX1	PRDX1	5052	peroxiredoxin 1
GC	gc vitamin d binding protein	177	['40408938', '40357401', '40157616', '40048257', '40000789', '39835710', '39604746', '39454027', '39326694', '39306054', '39299538', '39041351', '38881048', '38490654', '38459230', '38457515', '38241393', '37836706', '37816419', '37633660', '37267690', '37168394', '37086894', '36740583', '36713379', '36600206', '36532028', '36374022', '36091040', '36034714', '35913210', '35872995', '35750526', '3…	GC	GC	2638	GC vitamin D binding protein
PDE6D	phosphodiesterase 6d	0	[]	PDE6D	PDE6D	5147	phosphodiesterase 6D
IFI44L	interferon induced protein 44 like	3	['38239341', '35222683', '21722999']	IFI44L	IFI44L	10964	interferon induced protein 44 like
ERBB3	erb b2 receptor tyrosine kinase 3	0	[]	ERBB3	ERBB3	2065	erb-b2 receptor tyrosine kinase 3
CDH5	cadherin 5	1	['38781871']	CDH5	CDH5	1003	cadherin 5
KLRK1	killer cell lectin like receptor k1	3	['39654893', '35190763', '25557485']	KLRK1	KLRK1	22914	killer cell lectin like receptor K1
ENTPD1	ectonucleoside triphosphate diphosphohydrolase 1	4	['29257295', '28554875', '27430240', '25318479']	ENTPD1	ENTPD1	953	ectonucleoside triphosphate diphosphohydrolase 1
GRIN1	glutamate ionotropic receptor nmda type subunit 1	0	[]	GRIN1	GRIN1	2902	glutamate ionotropic receptor NMDA type subunit 1
DEFA1	defensin alpha 1	5	['35935811', '35681439', '30718392', '24129163', '20502117']	DEFA1	DEFA1	1667	defensin alpha 1
MIR451A	microrna 451a	4	['40033446', '33456572', '33182754', '32727087']	MIR451A	MIR451A	574411	microRNA 451a
PTPN6	protein tyrosine phosphatase non receptor type 6	2	['30802632', '28533521']	PTPN6	PTPN6	5777	protein tyrosine phosphatase non-receptor type 6
CEBPD	ccaat enhancer binding protein delta	4	['40524944', '39111545', '31562350', '16487252']	CEBPD	CEBPD	1052	CCAAT enhancer binding protein delta
GABRG1	gamma aminobutyric acid	0	[]	GABRG1	GABRG1	2565	gamma-aminobutyric acid type A receptor subunit gamma1
HLA-DRB4	histocompatibility antigens class ii	0	[]	HLA-DRB4	HLA-DRB4	3126	major histocompatibility complex, class II, DR beta 4
PIK3R1	phosphoinositide 3 kinase regulatory subunit 1	4	['39637364', '39419306', '38411015', '29599765']	PIK3R1	PIK3R1	5295	phosphoinositide-3-kinase regulatory subunit 1
NDUFA9	nadh ubiquinone oxidoreductase subunit a9	1	['40165133']	NDUFA9	NDUFA9	4704	NADH:ubiquinone oxidoreductase subunit A9
pvt1	pvt1 oncogene	10	['36584452', '35119126', '34089461', '33907980', '33840587', '33733809', '33576456', '31972207', '29669307', '28391160']
ITLN1	intelectin 1	1	['37241065']	ITLN1	ITLN1	55600	intelectin 1
NOS2	nitric oxide synthase 2	115	['39794821', '39332796', '38749002', '38457039', '37797676', '37479687', '37392571', '36730767', '35628471', '35178052', '34769369', '34622918', '34208904', '34032232', '33617825', '33565395', '33563757', '33454441', '33340939', '33046244', '33029757', '32710811', '31682847', '31562350', '31330482', '31159807', '30774009', '30140293', '30119646', '29630927', '29309892', '28526706', '27337507', '2…	NOS2	NOS2	4843	nitric oxide synthase 2
HDAC2	histone deacetylase 2	4	['32826342', '29254296', '24290430', '20585389']	HDAC2	HDAC2	3066	histone deacetylase 2
PDE4D	phosphodiesterase 4d	7	['40311245', '38861808', '28888661', '28455289', '28356347', '20302880', '16034090']	PDE4D	PDE4D	5144	phosphodiesterase 4D
GDNF	glial cell derived neurotrophic factor	3	['39833594', '38973492', '29307828']	GDNF	GDNF	2668	glial cell derived neurotrophic factor
LCP2	lymphocyte cytosolic protein 2	0	[]	LCP2	LCP2	3937	lymphocyte cytosolic protein 2
MAP1LC3A	microtubule associated protein 1 light chain 3 alpha	1	['30132542']	MAP1LC3A	MAP1LC3A	84557	microtubule associated protein 1 light chain 3 alpha
SIRT2	sirtuin 2	13	['39996319', '39527461', '38740925', '37553429', '33368409', '32692207', '31849939', '30216989', '30203196', '28503576', '27500833', '26299770', '23499872']	SIRT2	SIRT2	22933	sirtuin 2
IL12RB1	interleukin 12 receptor subunit beta 1	4	['32221732', '22523911', '16531420', '15063762']	IL12RB1	IL12RB1	3594	interleukin 12 receptor subunit beta 1
JAK1	janus kinase 1	21	['40408938', '39561951', '39403371', '39134030', '37977740', '37781388', '37189117', '34566964', '33506010', '33243749', '32161097', '31940699', '30965140', '28650427', '28228106', '28182798', '27768925', '27521657', '26369979', '20723407', '19325483']	JAK1	JAK1	3716	Janus kinase 1
IL23A	interleukin 23 subunit alpha	1	['25557485']	IL23A	IL23A	51561	interleukin 23 subunit alpha
MPO	myeloperoxidase	889	['40555937', '40418306', '40305209', '40287812', '40209319', '40199446', '39991146', '39959930', '39926115', '39921189', '39831526', '39825692', '39819454', '39808397', '39786877', '39732977', '39697018', '39686902', '39613951', '39576068', '39561951', '39537108', '39531908', '39505349', '39426768', '39420573', '39404645', '39380512', '39252215', '39227918', '39146778', '39030470', '39013775', '3…	MPO	MPO	4353	myeloperoxidase
CEACAM8	CEA	5	['38912048', '35732880', '35272594', '34760021', '31922294']	CEACAM8	CEACAM8	1088	CEA cell adhesion molecule 8
NCF2	neutrophil cytosolic factor 2	1	['37081490']	NCF2	NCF2	4688	neutrophil cytosolic factor 2
NDUFC2	nadh ubiquinone oxidoreductase subunit c2	0	[]	NDUFC2	NDUFC2	4718	NADH:ubiquinone oxidoreductase subunit C2
CD40LG	cd40 ligand	37	['40129981', '39112634', '37822934', '37332010', '35192546', '34915822', '33482737', '30219203', '28692472', '28570959', '27630228', '27767979', '27071387', '25822797', '25557485', '24581948', '24457113', '23731819', '22778420', '22564837', '22492089', '22005564', '21892978', '21830900', '21639957', '21406105', '21382487', '19935110', '18945879', '18332612', '17624488', '17513713', '16365154', '1…	CD40LG	CD40LG	959	CD40 ligand
FERMT3	ferm domains	1	['38255822']	FERMT3	FERMT3	83706	FERM domain containing kindlin 3
AP1S3	adaptor related protein complex 1 subunit sigma 3	0	[]	AP1S3	AP1S3	130340	adaptor related protein complex 1 subunit sigma 3
LTA	lymphotoxin alpha	100	['40226627', '40044061', '39367431', '38866247', '38686411', '36893813', '36633909', '35290084', '35141934', '34831186', '34488139', '33436266', '32884945', '32001173', '31491842', '31332258', '30996333', '30002483', '29925639', '29233962', '28375559', '27585839', '27692535', '27676155', '27592234', '27355324', '26473437', '26390973', '25634142', '25522999', '25428225', '25024509', '25000179', '2…	LTA	LTA	4049	lymphotoxin alpha
AVPR1A	arginine vasopressin receptor 1a	4	['32820475', '21892977', '21330387', '20606409']	AVPR1A	AVPR1A	552	arginine vasopressin receptor 1A
CLEC7A	c type lectin domain containing 7a	0	[]	CLEC7A	CLEC7A	64581	C-type lectin domain containing 7A
DPP4	dipeptidyl peptidase 4	26	['40149869', '40124361', '40068523', '39805448', '39724680', '39645259', '39636188', '38228256', '35753654', '35699655', '35633911', '35328486', '35283094', '35254430', '34738439', '33079891', '32958905', '32698143', '32315321', '27868366', '27435156', '26463557', '25600227', '23372690', '22843705', '20852989']	DPP4	DPP4	1803	dipeptidyl peptidase 4
TIMP1	timp metallopeptidase inhibitor 1	48	['40356040', '39111545', '38281072', '37872948', '37851372', '37706441', '37605466', '35369768', '35204780', '34327242', '34265829', '34043679', '33863396', '31213027', '31122146', '29861795', '29681903', '28931365', '28775117', '28320304', '28192449', '27089280', '26399271', '26337158', '26297976', '26206176', '26008138', '25407832', '25329743', '24727739', '24651234', '24090304', '24086305', '2…	TIMP1	TIMP1	7076	TIMP metallopeptidase inhibitor 1
CCL3	c c motif chemokine ligand 3	38	['40486124', '40292295', '39453486', '37864923', '37423488', '37210541', '36907331', '35811678', '35234208', '35222683', '34539638', '34512620', '34367170', '32973783', '32325181', '32307170', '32194558', '32051273', '31628962', '31276515', '29426701', '28852269', '26293782', '26037291', '24169208', '22981705', '22586041', '22544936', '20489162', '20385751', '17334537', '16844401', '16454704', '1…	CCL3	CCL3	6348	C-C motif chemokine ligand 3
IKZF1	ikaros family zinc finger 1	0	[]	IKZF1	IKZF1	10320	IKAROS family zinc finger 1
RAP1B	rap1b member of ras oncogene family	1	['38220171']	RAP1B	RAP1B	5908	RAP1B, member of RAS oncogene family
TGM1	transglutaminase 1	1	['18034255']	TGM1	TGM1	7051	transglutaminase 1
TSC22D3	tsc22 domain family member 3	4	['39135180', '38612684', '30124596', '23495141']	TSC22D3	TSC22D3	1831	TSC22 domain family member 3
CARD9	caspase recruitment domain family member 9	7	['40167631', '37741127', '35618701', '33154574', '30837984', '27926862', '21881131']	CARD9	CARD9	64170	caspase recruitment domain family member 9
AIRE	autoimmune regulator	1	['39702449']	AIRE	AIRE	326	autoimmune regulator
CTSB	cathepsin b	18	['40394663', '38105228', '36713420', '36384265', '35992541', '34103472', '31907443', '31806570', '30613015', '29789550', '28762847', '25778676', '21880013', '8721383', '8601625', '8656599', '7966471', '3202966']	CTSB	CTSB	1508	cathepsin B
FOXO1	forkhead box o1	36	['39527461', '38759522', '38701300', '38589976', '38549224', '37244125', '36899862', '35763350', '34644770', '34400214', '34187277', '34017338', '33356954', '33077816', '31771622', '31492105', '31223614', '30336174', '29226969', '28993270', '28677618', '28550734', '27779675', '27548530', '27156806', '27129807', '27064245', '26491293', '26094939', '25855898', '24303815', '23555761', '20838331', '2…	FOXO1	FOXO1	2308	forkhead box O1
MCL1	mcl1 apoptosis regulator bcl2 family member	10	['39839500', '32422509', '27965411', '22903504', '22231730', '20395555', '17234957', '12204102', '11857454', '11739525']	MCL1	MCL1	4170	MCL1 apoptosis regulator, BCL2 family member
RXRA	retinoid x receptor alpha	5	['20736347', '20498053', '19008781', '17986277', '17483744']	RXRA	RXRA	6256	retinoid X receptor alpha
KLF2	KLF	7	['40170486', '35759233', '34496223', '31002870', '23499374', '22110137', '21565532']	KLF2	KLF2	10365	KLF transcription factor 2
CD48	cd48 molecule	3	['33049055', '30863403', '28337051']	CD48	CD48	962	CD48 molecule
GAS6	growth arrest specific 6	19	['39664568', '38301968', '37979891', '35793478', '35258998', '34646379', '33803290', '31485279', '29176262', '28341671', '27788141', '26552404', '26233610', '23881260', '22279860', '20731857', '17466078', '17241453', '16374177']	GAS6	GAS6	2621	growth arrest specific 6
PDE8B	phosphodiesterase 8b	0	[]	PDE8B	PDE8B	8622	phosphodiesterase 8B
ANGPT2	angiopoietin 2	149	['40390062', '40156957', '40055460', '40029709', '39466437', '39275920', '39089657', '39014377', '38901729', '38557119', '38406786', '38313162', '37897240', '37639384', '37605466', '37559007', '37515337', '37467969', '37400882', '37354645', '37312169', '37255096', '37212089', '37092821', '37088310', '37045474', '36943063', '36916374', '36861948', '36646071', '36598246', '36119052', '35818064', '3…	ANGPT2	ANGPT2	285	angiopoietin 2
NIPAL4	nipa like domain containing 4	0	[]	NIPAL4	NIPAL4	348938	NIPA like domain containing 4
LRP1	ldl receptor related protein 1	2	['30002483', '24357647']	LRP1	LRP1	4035	LDL receptor related protein 1
LGALS1	galectin 1	5	['39041838', '33398185', '26451839', '23836408', '23010503']	LGALS1	LGALS1	3956	galectin 1
SLPI	secretory leukocyte peptidase inhibitor	15	['40496854', '40133824', '39162558', '38029239', '37010813', '36100410', '35272172', '33863396', '32103084', '31089838', '27913794', '25466948', '12925099', '12615907', '10834665']	SLPI	SLPI	6590	secretory leukocyte peptidase inhibitor
LBP	lipopolysaccharide binding protein	223	['40319651', '40245524', '39960273', '39876077', '39775885', '39710576', '39367431', '39228354', '38729719', '38632402', '38430822', '37678786', '37626844', '37406061', '37240201', '36946778', '36774230', '36675101', '36219316', '36052065', '35852392', '35632669', '35262962', '35218003', '35005033', '34921059', '34337024', '34191523', '34004605', '33988537', '33559324', '33500240', '33166799', '3…	LBP	LBP	3929	lipopolysaccharide binding protein
IL7R	interleukin 7 receptor	16	['40021981', '39654893', '38562928', '37017187', '36199375', '31018868', '30744575', '30373848', '30332984', '29985808', '27211554', '26362266', '24129368', '21039472', '19239367', '16487237']	IL7R	IL7R	3575	interleukin 7 receptor
SIRPA	signal regulatory protein alpha	2	['33274532', '18782273']	SIRPA	SIRPA	140885	signal regulatory protein alpha
CTSS	cathepsin s	4	['40115073', '34547696', '15644645', '14718751']	CTSS	CTSS	1520	cathepsin S
CTSD	cathepsin d	18	['40184094', '38557119', '37919720', '37343733', '36522357', '33468223', '23053022', '22053177', '20919648', '18299403', '16910835', '3925652', '6831640', '6671362', '6994157', '6997895', '359777', '668047']	CTSD	CTSD	1509	cathepsin D
FCGR2A	fc gamma receptor iia	9	['39481313', '28239647', '26490967', '25887595', '22947458', '22691414', '21317643', '18452102', '7930726']	FCGR2A	FCGR2A	2212	Fc gamma receptor IIa
PIK3CG	phosphatidylinositol 4 5 bisphosphate 3 kinase catalytic subunit gamma	1	['26839042']	PIK3CG	PIK3CG	5294	phosphatidylinositol-4,5-bisphosphate 3-kinase catalytic subunit gamma
IL1B	interleukin 1 beta	288	['40552120', '40426279', '40306112', '40282880', '40253667', '40252895', '40021981', '40000789', '39993996', '39964774', '39914726', '39566813', '39387442', '39283066', '39125627', '39067063', '38916095', '38553191', '38406775', '38287311', '38235139', '38087374', '37977740', '37839766', '37812997', '37708960', '37689225', '37688916', '37688314', '37490847', '37382018', '37199082', '37196559', '3…	IL1B	IL1B	3553	interleukin 1 beta
WFDC2	wap four disulfide core domain 2	0	[]	WFDC2	WFDC2	10406	WAP four-disulfide core domain 2
NDUFA13	nadh ubiquinone oxidoreductase subunit a13	0	[]	NDUFA13	NDUFA13	51079	NADH:ubiquinone oxidoreductase subunit A13
GABRB2	gamma aminobutyric acid	0	[]	GABRB2	GABRB2	2561	gamma-aminobutyric acid type A receptor subunit beta2
HSPB1	heat shock proteins small	0	[]	HSPB1	HSPB1	3315	heat shock protein family B (small) member 1
XAF1	xiap associated factor 1	2	['38239341', '29132171']	BIRC4	XAF1	54739	XIAP associated factor 1
TFPI	tissue factor pathway inhibitor	94	['39478586', '38914630', '35363162', '34955128', '34112306', '34034547', '33685461', '31140293', '30296833', '27886531', '27349742', '26676884', '26377606', '26025445', '25591433', '25590524', '25407675', '25027429', '24339780', '23106863', '22913236', '20699256', '20632252', '20162247', '19799035', '19689998', '19439041', '18988866', '18504550', '17911187', '17640967', '17542769', '17537762', '1…	TFPI	TFPI	7035	tissue factor pathway inhibitor
LILRB4	leukocyte immunoglobulin like receptor b4	0	[]	LILRB4	LILRB4	11006	leukocyte immunoglobulin like receptor B4
CD274	cd274 molecule	9	['40315317', '40208026', '39887584', '38006800', '37443372', '36199375', '35844488', '33729144', '30291379']	CD274	CD274	29126	CD274 molecule
GYPB	gypb protein human	0	[]	GYPB	GYPB	2994	glycophorin B (MNS blood group)
RIPK3	receptor interacting serine threonine kinase 3	27	['40348119', '39465383', '39358228', '39216682', '38920136', '37475188', '37227549', '36694328', '36619743', '33947887', '33577245', '33406390', '33206046', '32366830', '32152555', '32106368', '31386965', '31253195', '31045578', '30021146', '29875323', '29248164', '28428949', '27524612', '27258786', '27177019', '24996547']	RIPK3	RIPK3	11035	receptor interacting serine/threonine kinase 3
MIR146B	microrna 146b	6	['32845540', '32481361', '32048128', '29951922', '28662100', '19284987']	MIR146B	MIR146B	574447	microRNA 146b
GRIN2C	glutamate ionotropic receptor nmda type subunit 2c	0	[]	GRIN2C	GRIN2C	2905	glutamate ionotropic receptor NMDA type subunit 2C
TGFBI	transforming growth factor beta induced	15	['38412321', '37661250', '32247936', '31760555', '29042256', '28508944', '28060523', '27887929', '27287417', '27106029', '27001283', '26084452', '26043683', '25219400', '24506343']	TGFBI	TGFBI	7045	transforming growth factor beta induced
HLA-A	major histocompatibility complex class i a	32	['36341392', '35313059', '33064392', '31939781', '30866136', '29302013', '26853648', '25655981', '25636579', '24965469', '24553509', '24114445', '23094091', '22734226', '21858133', '21680603', '21498667', '21221475', '18434400', '16095500', '15802973', '15570256', '15000695', '12737989', '11520783', '10641440', '10400770', '9753343', '9486493', '9466278', '9353046', '7219842']	HLA-A	HLA-A	3105	major histocompatibility complex, class I, A
IL2RA	interleukin 2 receptor subunit alpha	2	['37674218', '34163488']	IL2RA	IL2RA	3559	interleukin 2 receptor subunit alpha
NDUFAF1	nadh ubiquinone oxidoreductase complex assembly factor 1	2	['35345523', '33863396']	NDUFAF1	NDUFAF1	51103	NADH:ubiquinone oxidoreductase complex assembly factor 1
PLCG1	phospholipase c gamma 1	4	['40350654', '36250055', '35462004', '29937272']	PLCG1	PLCG1	5335	phospholipase C gamma 1
IL18	interleukin 18	403	['40559884', '40558557', '40510342', '40485166', '40406908', '40346613', '40263344', '40258759', '40172287', '40171168', '40050253', '39968592', '39769989', '39692606', '39623277', '39591838', '39549469', '39484787', '39358228', '39278847', '39262326', '39236454', '39227368', '39210270', '39076981', '39074955', '39042701', '38995283', '38981197', '38976117', '38954890', '38898888', '38851101', '3…	IL18	IL18	3606	interleukin 18
NFKB2	nuclear factor kappa b subunit 2	2	['25880845', '25184525']	NFKB2	NFKB2	4791	nuclear factor kappa B subunit 2
HLA-G	major histocompatibility complex	7	['39059595', '28941746', '28041834', '25015559', '24133137', '23510625', '23107167']	HLA-G	HLA-G	3135	major histocompatibility complex, class I, G
HLA-B	major histocompatibility complex class i b	38	['35313059', '34757843', '33815410', '33173092', '30062974', '30048396', '29302013', '28665480', '25636579', '25477316', '24418560', '24262915', '24114445', '23878319', '23864640', '23516360', '23289738', '23094091', '23023123', '22734226', '22014894', '21680603', '21498667', '21221475', '20926564', '20444904', '18434400', '16682496', '16322475', '16121209', '15570256', '15000695', '12441799', '1…	HLA-B	HLA-B	3106	major histocompatibility complex, class I, B
DEF6	def6 guanine nucleotide exchange factor	0	[]	DEF6	DEF6	50619	DEF6 guanine nucleotide exchange factor
NDUFB2	electron transport complex i	1	['28714002']	NDUFB2	NDUFB2	4708	NADH:ubiquinone oxidoreductase subunit B2
MIR15B	microrna 15b	1	['23026916']	MIR15B	MIR15B	406949	microRNA 15b
STAT2	signal transducer and activator of transcription 2	5	['40122504', '35222683', '32161097', '29106381', '23653476']	STAT2	STAT2	6773	signal transducer and activator of transcription 2
CRP	c reactive protein	3636	['40555937', '40550759', '40546033', '40514680', '40510342', '40507966', '40478888', '40451624', '40449588', '40448512', '40419900', '40410256', '40399989', '40399373', '40397876', '40395508', '40394665', '40382576', '40380203', '40374284', '40369641', '40360546', '40358000', '40353384', '40348358', '40346613', '40346417', '40344983', '40344982', '40320613', '40319081', '40316949', '40305526', '4…	CRP	CRP	1401	C-reactive protein
NT5E	5 nucleotidase ecto	1	['27430240']	NT5E	NT5E	4907	5'-nucleotidase ecto
CSF3	colony stimulating factor 3	5	['40369453', '39617276', '37901226', '31998290', '22186927']	CSF3	CSF3	1440	colony stimulating factor 3
CSF2RA	csf2 protein human	0	[]	CSF2RA	CSF2RA	1438	colony stimulating factor 2 receptor subunit alpha
HLA-DRA	major histocompatibility complex	19	['40325173', '39789158', '38166628', '37575977', '37443002', '33939725', '31545153', '31386235', '29959455', '28862321', '28771573', '28692472', '27144640', '24321376', '24093602', '23874546', '22027436', '17568330', '15644645']	HLA-DRA	HLA-DRA	3122	major histocompatibility complex, class II, DR alpha
MAPKAPK2	mapk activated protein kinase 2	5	['38944364', '31642228', '29770701', '25185746', '22746295']	MAPKAPK2	MAPKAPK2	9261	MAPK activated protein kinase 2
CD2	cd2 molecule	31	['40411297', '39654893', '37822934', '36199375', '35172672', '31949276', '29243133', '29182416', '28765218', '28132769', '26245351', '24728862', '21799297', '20116862', '16618405', '16060878', '15871129', '14583153', '12814699', '12215155', '10890659', '10695816', '10204503', '9613472', '9467739', '8948321', '8765621', '7612256', '8033425', '8176381', '7513746']	CD2	CD2	914	CD2 molecule
KDM6B	lysine demethylase 6b	2	['32679234', '29254296']	JMJD3	KDM6B	23135	lysine demethylase 6B
CHD7	chromodomain helicase dna binding protein 7	0	[]	CHD7	CHD7	55636	chromodomain helicase DNA binding protein 7
LTA4H	leukotriene a4 hydrolase	3	['38632526', '15054046', '9608670']	LTA4H	LTA4H	4048	leukotriene A4 hydrolase
NDUFS3	nadh ubiquinone oxidoreductase core subunit s3	1	['39426231']	NDUFS3	NDUFS3	4722	NADH:ubiquinone oxidoreductase core subunit S3
TGFB1	transforming growth factor beta 1	18	['39633577', '38926458', '37830896', '34412744', '32805279', '32016992', '22560386', '20207161', '18285496', '16619184', '15596410', '15521382', '15105163', '15063762', '15031797', '12417156', '10709066', '8688491']	TGFB1	TGFB1	7040	transforming growth factor beta 1
PTPN2	protein tyrosine phosphatase non receptor type 2	2	['39382005', '36610161']	PTPN2	PTPN2	5771	protein tyrosine phosphatase non-receptor type 2
IGHG2	immunoglobulin s	0	[]	IGHG2	IGHG2	3501	immunoglobulin heavy constant gamma 2 (G2m marker)
MFGE8	milk fat globule	25	['38582704', '37774691', '36463380', '35363162', '33380498', '31747882', '30843942', '28601327', '28343695', '28108420', '28081854', '27538453', '27050058', '26507263', '26376757', '22398786', '22114683', '21946914', '21874225', '20882259', '20586751', '19812188', '19109191', '18008006', '16721266']	MFGE8	MFGE8	4240	milk fat globule EGF and factor V/VIII domain containing
TLR1	toll like receptor 1	40	['38561095', '38507807', '37679586', '36702348', '33383553', '32986779', '32885941', '31213249', '31074043', '30866782', '30802632', '30660782', '29733298', '29502203', '28954388', '27043086', '26809341', '26757165', '26738805', '26729809', '26473437', '25807366', '25735844', '25463280', '25200597', '24392083', '23677476', '23478521', '23430250', '22697074', '22301633', '21048935', '18700140', '1…	TLR1	TLR1	7096	toll like receptor 1
F2R	coagulation factor ii thrombin receptor	2	['39238407', '29343482']	F2R	F2R	2149	coagulation factor II thrombin receptor
NLRC5	nlr family card domain containing 5	0	[]	NLRC5	NLRC5	84166	NLR family CARD domain containing 5
RET	ret proto oncogene	6	['40143477', '39692337', '37002279', '32950976', '28824010', '19344417']	RET	RET	5979	ret proto-oncogene
TYROBP	transmembranal	1	['36703279']	TYROBP	TYROBP	7305	transmembrane immune signaling adaptor TYROBP
PRKAA1	protein kinase amp activated catalytic subunit alpha 1	0	[]	PRKAA1	PRKAA1	5562	protein kinase AMP-activated catalytic subunit alpha 1
TRPV1	transient receptor potential cation channel subfamily v member 1	19	['40033812', '38641695', '36845137', '35858615', '35610647', '32763245', '29465314', '28701511', '27090778', '23637043', '23145480', '22313731', '22214765', '21957141', '21931742', '21383614', '19445917', '17601984', '17482593']	TRPV1	TRPV1	7442	transient receptor potential cation channel subfamily V member 1
fas	fas cell surface death receptor	169	['39827378', '39112634', '38650148', '37569838', '36779960', '36625877', '36597707', '36232563', '35481721', '35090386', '34865710', '33577245', '33450081', '33243051', '32945711', '32273018', '31726144', '31701142', '31608052', '31433522', '31043532', '31005335', '30592945', '29752615', '29677149', '29491308', '29393431', '29267971', '28941596', '28447715', '28418697', '28410274', '28144786', '2…
BIRC3	baculoviral iap repeat containing 3	1	['30556885']	BIRC3	BIRC3	330	baculoviral IAP repeat containing 3
OLFM4	olfactomedin 4	19	['39987659', '39901167', '39278846', '36685531', '36549285', '36512674', '36450268', '36117416', '34144116', '33863396', '33355521', '33253592', '32996122', '32470072', '32068457', '30537894', '28692472', '27635771', '25795726']	OLFM4	OLFM4	10562	olfactomedin 4
ETS1	ets proto oncogene 1 transcription factor	4	['40442112', '38440848', '37017187', '35818227']	ETS1	ETS1	2113	ETS proto-oncogene 1, transcription factor
LAMC2	laminin subunit gamma 2	0	[]	LAMC2	LAMC2	3918	laminin subunit gamma 2
NDUFS5	nadh ubiquinone oxidoreductase subunit s5	0	[]	NDUFS5	NDUFS5	4725	NADH:ubiquinone oxidoreductase subunit S5
GRIN2B	glutamate s	0	[]	GRIN2B	GRIN2B	2904	glutamate ionotropic receptor NMDA type subunit 2B
PDE3A	phosphodiesterase 3a	1	['28455289']	PDE3A	PDE3A	5139	phosphodiesterase 3A
LILRB1	leukocyte immunoglobulin like receptor b1	1	['25636568']	LILRB1	LILRB1	10859	leukocyte immunoglobulin like receptor B1
NFKBIA	nfkb inhibitor alpha	12	['39755185', '39571266', '38916095', '37122731', '36771378', '34539638', '34246626', '30774009', '30412724', '30146810', '23565251', '17575094']	NFKBIA	NFKBIA	4792	NFKB inhibitor alpha
IFI44	interferon induced protein 44	2	['33468223', '27214236']	IFI44	IFI44	10561	interferon induced protein 44
IL2RG	interleukin 2 receptor subunit gamma	5	['38678059', '35882504', '31099257', '25883388', '22996664']	IL2RG	IL2RG	3561	interleukin 2 receptor subunit gamma
SDC1	syndecan 1	102	['40536501', '40201993', '40156957', '39999161', '39831526', '39819814', '39681545', '39576068', '39275920', '39227918', '39089657', '38888497', '38714743', '38663724', '38616561', '38536887', '38522507', '38232898', '38128396', '37897240', '37851947', '37744293', '37670670', '37639384', '37614234', '37594482', '37559007', '37555800', '37505471', '37350963', '37212089', '36916374', '36642424', '3…	SDC1	SDC1	6382	syndecan 1
BCL2L10	bcl2 like 10	0	[]	BCL2L10	BCL2L10	10017	BCL2 like 10
SASH3	proc ieee sens array multichannel signal process workshop	0	[]	SASH3	SASH3	54440	SAM and SH3 domain containing 3
MT-ND4	nadh dehydrogenase subunit 4	0	[]	MT-ND4	MT-ND4	4538	NADH dehydrogenase subunit 4
LYN	LYN	5	['38824977', '37003346', '28849025', '18086677', '15869794']	LYN	LYN	4067	LYN proto-oncogene, Src family tyrosine kinase
PDE10A	phosphodiesterase 10a	1	['40429643']	PDE10A	PDE10A	10846	phosphodiesterase 10A
MIR34A	microrna 34a	10	['38438579', '37659119', '37523231', '32903604', '31081107', '30355788', '30021364', '29663998', '29621481', '26889043']	MIR34A	MIR34A	407040	microRNA 34a
AGTR1	angiotensin ii receptor type 1	4	['39178201', '33617825', '29642183', '21423001']	AGTR1	AGTR1	185	angiotensin II receptor type 1
HVCN1	hydrogen voltage gated channel 1	0	[]	HVCN1	HVCN1	84329	hydrogen voltage gated channel 1
CR1	complement c3b	0	[]	CR1	CR1	1378	complement C3b/C4b receptor 1 (Knops blood group)
HCK	HCK	5	['38123749', '33949285', '33274532', '15869794', '9636192']	HCK	HCK	3055	HCK proto-oncogene, Src family tyrosine kinase
ERBB2	erb b2 receptor tyrosine kinase 2	1	['38735138']	ERBB2	ERBB2	2064	erb-b2 receptor tyrosine kinase 2
GBP2	guanylate binding protein 2	6	['40156957', '40155864', '37812968', '35227853', '33042141', '25733582']	GBP2	GBP2	2634	guanylate binding protein 2
PDE7B	phosphodiesterase 7b	0	[]	PDE7B	PDE7B	27115	phosphodiesterase 7B
RAC1	rac family small gtpase 1	36	['40048432', '40041147', '39043696', '38178237', '37551034', '36471113', '35673745', '35634305', '35538832', '34440613', '34116030', '33174038', '32759774', '31736979', '31389921', '30995593', '30915758', '29932987', '29288926', '28465231', '28429038', '28154894', '27993196', '26478565', '26200183', '25046439', '24879442', '23545410', '22351078', '22198506', '21980034', '21098092', '20518848', '1…	RAC1	RAC1	5879	Rac family small GTPase 1
DEFA4	defensin alpha 4	5	['36450268', '35272172', '32845709', '25807366', '24129163']	DEFA4	DEFA4	1669	defensin alpha 4
RAG2	recombination activating 2	23	['39173567', '34880866', '31792317', '31554700', '29554148', '22996664', '21952167', '21807908', '19494021', '18641346', '18606696', '18439291', '18207484', '17707071', '17142765', '17078891', '15016885', '11544324', '10992465', '10613743', '9990346', '9218618', '9209314']	RAG2	RAG2	5897	recombination activating 2
fos	fos proto oncogene ap 1 transcription factor subunit	87	['40369453', '40177761', '39992135', '39817810', '39384147', '39377746', '38910259', '38906485', '38670049', '38440848', '38018977', '37871380', '37773725', '37513699', '37284451', '37168007', '36696856', '36377471', '36232563', '34180493', '34103579', '34081989', '34045679', '33130503', '32562236', '32220257', '31840347', '31802382', '31786099', '31545434', '30406957', '30337243', '30016181', '2…
PRDX2	peroxiredoxin 2	2	['23603832', '21083423']	PRDX2	PRDX2	7001	peroxiredoxin 2
NDUFAF4	electron transport complex i	0	[]	NDUFAF4	NDUFAF4	29078	NADH:ubiquinone oxidoreductase complex assembly factor 4
ADRA1B	adrenoceptor alpha 1b	0	[]	ADRA1B	ADRA1B	147	adrenoceptor alpha 1B
TNFSF10	tnf superfamily member 10	4	['40362669', '34933177', '32411623', '24458040']	TNFSF10	TNFSF10	8743	TNF superfamily member 10
HSPA9	hsp70 heat shock proteins	0	[]	HSPA9	HSPA9	3313	heat shock protein family A (Hsp70) member 9
HEXIM1	HEXIM	0	[]	EDG1	HEXIM1	10614	HEXIM P-TEFb complex subunit 1
LGALS9	galectin 9	13	['39044269', '37569647', '36961948', '36736642', '35355199', '34899708', '33774183', '32907380', '32678033', '30478799', '26494364', '24321251', '22438246']	LGALS9	LGALS9	3965	galectin 9
VEGFA	vascular endothelial growth factor a	42	['40540404', '40295284', '39727329', '39466437', '38992150', '38960833', '38781871', '38723525', '38523383', '38178237', '38006800', '37968923', '37553892', '37382018', '37367740', '37047205', '36769049', '36661370', '38583178', '36546420', '35502507', '34976207', '34907252', '33723589', '33710019', '32668247', '32546181', '31982041', '31726451', '30178350', '28746898', '28151770', '27683081', '2…	VEGFA	VEGFA	7422	vascular endothelial growth factor A
CXCR2	c x c motif chemokine receptor 2	79	['39951831', '39887584', '39455728', '39281680', '39238407', '39216299', '38910259', '38908531', '38039751', '37864923', '37533081', '36920907', '36567558', '36440606', '36401631', '35764614', '34850744', '34576061', '34507947', '34040603', '33424860', '33161431', '32314720', '31801813', '31552201', '30233596', '29668526', '28112221', '27016001', '26603204', '26478565', '26468651', '26282875', '2…	CXCR2	CXCR2	3579	C-X-C motif chemokine receptor 2
GRN	granulin precursor	2	['35634310', '26757107']	GRN	GRN	2896	granulin precursor
LRRC8A	leucin	0	[]	LRRC8A	LRRC8A	56262	leucine rich repeat containing 8 VRAC subunit A
ITIH4	inter alpha trypsin inhibitor heavy chain 4	4	['36725250', '36459524', '34331328', '33348064']	ITIH4	ITIH4	3700	inter-alpha-trypsin inhibitor heavy chain 4
PTAFR	platelet activating factor receptor	28	['40369453', '26930709', '26187894', '24478074', '24244159', '19099858', '17708844', '16205609', '15576632', '12850205', '12444160', '12432946', '10752807', '10681340', '10534342', '10496934', '9875905', '9607919', '9562442', '9151941', '9034254', '9009274', '8877531', '7966471', '7757521', '1906548', '1887797', '2178565']	PTAFR	PTAFR	5724	platelet activating factor receptor
APC	apc regulator of wnt signaling pathway	231	['40394566', '39718419', '39403371', '39116262', '38670314', '38071522', '37494607', '36163623', '35634305', '35381819', '35020851', '34662822', '34416756', '32156124', '31701499', '31035565', '30704498', '30451721', '30296833', '30177469', '29977328', '29886066', '29343482', '29084838', '28408624', '28218671', '27977595', '27836986', '27716355', '27403788', '27169442', '26607309', '26562533', '2…	APC	APC	324	APC regulator of WNT signaling pathway
BRD4	bromodomain containing 4	14	['40433870', '39825405', '39733044', '36100190', '35544982', '34020393', '33962228', '33915488', '33679744', '32821285', '32812145', '32106368', '28461486', '16542442']	BRD4	BRD4	23476	bromodomain containing 4
A2M	alpha-2-macroglobulin	64	['38283341', '36600206', '32821285', '32087365', '30802632', '30340979', '29912095', '28930915', '28045978', '26971636', '26239984', '24433829', '24357647', '23462620', '19958891', '17688883', '16898581', '16705081', '15855930', '15167684', '12528325', '11956025', '11350548', '11248174', '11052868', '10532434', '9791055', '9706173', '9640347', '9491102', '8856154', '8785722', '7537522', '8651418'…	A2M	A2M	2	alpha-2-macroglobulin
APOA5	apolipoprotein a5	2	['36755189', '32322166']	APOA5	APOA5	116519	apolipoprotein A5
RFTN1	raftlin lipid raft linker 1	0	[]	RFTN1	RFTN1	23180	raftlin, lipid raft linker 1
C4BPA	complement component 4 binding protein alpha	1	['33868226']	C4BPA	C4BPA	722	complement component 4 binding protein alpha
IL32	interleukin 32	7	['39616313', '37355886', '37017187', '35097133', '24743568', '22613074', '20221440']	IL32	IL32	9235	interleukin 32
MAP3K7	mitogen activated protein kinase kinase kinase 7	3	['32214905', '25483963', '21183027']	MAP3K7	MAP3K7	6885	mitogen-activated protein kinase kinase kinase 7
SAMD9	sterile alpha motif domain containing 9	1	['36335405']	SAMD9	SAMD9	54809	sterile alpha motif domain containing 9
SHARPIN	shank associated rh domain interactor	1	['26968342']	SHARPIN	SHARPIN	81858	SHANK associated RH domain interactor
ESM1	endothelial cell specific molecule 1	12	['39725629', '38372118', '37373282', '33503726', '32073224', '29571249', '26489483', '24769132', '24262651', '19156399', '16424758', '11025405']	ESM1	ESM1	11082	endothelial cell specific molecule 1
IL1RAP	interleukin 1 receptor accessory protein	1	['38329477']	IL1RAP	IL1RAP	3556	interleukin 1 receptor accessory protein
ITGAV	integrin subunit alpha v	0	[]	ITGAV	ITGAV	3685	integrin subunit alpha V
CSF1R	colony stimulating factor 1 receptor	7	['39547500', '38041192', '37443002', '37235660', '33863396', '33838250', '30704498']	CSF1R	CSF1R	1436	colony stimulating factor 1 receptor
NDUFA10	nadh ubiquinone oxidoreductase subunit a10	0	[]	NDUFA10	NDUFA10	4705	NADH:ubiquinone oxidoreductase subunit A10
NDUFA4L2	NDUFA4	0	[]	NDUFA4L2	NDUFA4L2	56901	NDUFA4 mitochondrial complex associated like 2
IL10RA	interleukin 10 receptor subunit alpha	3	['39904039', '23297791', '15063762']	IL10RA	IL10RA	3587	interleukin 10 receptor subunit alpha
AQP1	aquaporin 1	0	[]	AQP1	AQP1	358	aquaporin 1 (Colton blood group)
SERPINE1	serpin family e member 1	11	['39294340', '38579513', '37830896', '35005033', '31424269', '30660782', '30428838', '26559247', '26537299', '26473437', '22701041']	SERPINE1	SERPINE1	5054	serpin family E member 1
CCR1	c c motif chemokine receptor 1	10	['39956402', '39712033', '39418726', '37864923', '35222683', '32194558', '19421418', '17234893', '15650194', '15557190']	CCR1	CCR1	1230	C-C motif chemokine receptor 1
ARL16	ARF	0	[]	DDX58	ARL16	339231	ARF like GTPase 16
CIRBP	cold inducible rna binding protein	42	['40421030', '39907066', '39465383', '38938563', '38881891', '38582704', '38531201', '38484156', '38302880', '37774691', '37585248', '37548626', '37463445', '37392569', '36782115', '36512674', '36480269', '36471113', '35934940', '35844517', '35418465', '34058975', '33713214', '33708213', '33587003', '33380498', '33276725', '33070370', '32694396', '32506691', '32027618', '31736963', '31724825', '3…	CIRBP	CIRBP	1153	cold inducible RNA binding protein
DPP3	dipeptidyl peptidase 3	8	['39699964', '39403103', '38502804', '38475822', '33588925', '33381880', '32853284', '31639686']	DPP3	DPP3	10072	dipeptidyl peptidase 3
GJB6	gap junction protein beta 6	1	['27409001']	GJB6	GJB6	10804	gap junction protein beta 6
IRAK4	interleukin 1 receptor associated kinase 4	30	['40515955', '39846126', '39299377', '38838930', '34400209', '34298177', '34139893', '33505213', '32507857', '32464219', '32422509', '29733298', '26711917', '26075815', '25548221', '25232776', '24588661', '24269819', '23538514', '23073793', '22901274', '19814626', '18786322', '18286571', '17984826', '16237643', '15555532', '15069402', '14993391', '12691617']	IRAK4	IRAK4	51135	interleukin 1 receptor associated kinase 4
MIR483	microrna 483	1	['37074551']	MIR483	MIR483	619552	microRNA 483
CD46	cd46 molecule	11	['35057635', '32710811', '27794168', '26908231', '22388862', '20181691', '18573902', '12869763', '11582511', '9476114', '8759769']	CD46	CD46	4179	CD46 molecule
PGLYRP1	peptidoglycan recognition protein 1	3	['40330459', '40133824', '38048668']	PGLYRP1	PGLYRP1	8993	peptidoglycan recognition protein 1
BCHE	butyrylcholinesterase	13	['38429621', '34787259', '33385977', '31789474', '31349186', '30804708', '30063976', '29853783', '27260803', '26107885', '23011112', '22000805', '20138875']	BCHE	BCHE	590	butyrylcholinesterase
IL1R1	interleukin 1 receptor type 1	13	['39357572', '39294340', '35777130', '34647846', '32070376', '30905847', '30817226', '30305325', '28288671', '27114524', '26678483', '24360909', '16216339']	IL1R1	IL1R1	3554	interleukin 1 receptor type 1
VDR	vitamin d receptor	19	['39418731', '38306913', '38158430', '37746941', '37315369', '36650938', '35358332', '35001797', '34689148', '34396836', '32520399', '29530503', '29496525', '28406554', '27535015', '25827858', '24139871', '23889483', '20100858']	VDR	VDR	7421	vitamin D receptor
NAIP	nlr family apoptosis inhibitory protein	8	['40158217', '38981197', '37179249', '36817458', '32431703', '30180989', '16977329', '14633608']	NAIP	NAIP	4671	NLR family apoptosis inhibitory protein
NCOA2	nuclear receptor coactivator 2	1	['39979267']	NCOA2	NCOA2	10499	nuclear receptor coactivator 2
PDE1B	phosphodiesterase 1b	1	['21878175']	PDE1B	PDE1B	5153	phosphodiesterase 1B
PON1	paraoxonase 1	24	['40108740', '38735268', '34535154', '33831384', '33148245', '33107966', '31789474', '31349186', '30886652', '30165052', '29049133', '28903084', '28433610', '27801365', '26416404', '25488411', '24665146', '22868806', '22000805', '20339175', '20221873', '19760042', '16260097', '14770033']	PON1	PON1	5444	paraoxonase 1
CD36	cd36 antigens	0	[]	CD36	CD36	948	CD36 molecule (CD36 blood group)
MIR133A1	microrna 133a 1	0	[]	MIR133A1	MIR133A1	406922	microRNA 133a-1
FOXO3	forkhead box o3	11	['39662205', '39438692', '37592376', '36567548', '36226860', '35810663', '35364751', '35156517', '32572890', '20926980', '18818241']	FOXO3	FOXO3	2309	forkhead box O3
ATP5F1A	atp synthase f1 subunit alpha	0	[]	ATP5F1A	ATP5F1A	498	ATP synthase F1 subunit alpha
CD38	cd38 molecule	126	['40145840', '39817772', '39814939', '39701282', '39160510', '38953031', '38937383', '38885222', '38850242', '37597402', '37395474', '37338768', '36998049', '36913985', '36357845', '36318289', '34777396', '34762717', '34712231', '34706199', '34681611', '34668779', '34098107', '34024861', '33860064', '33859653', '33222048', '32678033', '31995750', '31941655', '31867010', '31821891', '31772015', '3…	CD38	CD38	952	CD38 molecule
TRAF3IP2	traf3 interacting protein 2	1	['39320434']	TRAF3IP2	TRAF3IP2	10758	TRAF3 interacting protein 2
NFKBIE	nfkb inhibitor epsilon	0	[]	NFKBIE	NFKBIE	4794	NFKB inhibitor epsilon
AVPR1B	arginine vasopressin receptor 1b	5	['32820475', '24919159', '21892977', '21330387', '20606409']	AVPR1B	AVPR1B	553	arginine vasopressin receptor 1B
PGM3	phosphoglucomutase 3	1	['36254543']	PGM3	PGM3	5238	phosphoglucomutase 3
EBI3	epstein barr virus induced 3	9	['36731088', '36632914', '32679538', '26085094', '25348624', '24604832', '23107287', '17934090', '16880260']	EBI3	EBI3	10148	Epstein-Barr virus induced 3
CD44	hyaluronan receptors	11	['40155394', '39676393', '38678059', '38522507', '37069215', '29032059', '21217012', '18362172', '17567268', '12431190', '7612256']	CD44	CD44	960	CD44 molecule (IN blood group)
TNFAIP3	tnf alpha induced protein 3	10	['39827378', '39171916', '38910259', '38474770', '36771378', '36633909', '30810840', '26200012', '24012418', '21602495']	TNFAIP3	TNFAIP3	7128	TNF alpha induced protein 3
ZC3H12A	zinc finger ccch type containing 12a	0	[]	ZC3H12A	ZC3H12A	80149	zinc finger CCCH-type containing 12A
IL17RA	interleukin 17 receptor a	6	['38588614', '36336029', '33274532', '29813133', '29720566', '25204502']	IL17RA	IL17RA	23765	interleukin 17 receptor A
CYBA	cytochrome b 245 alpha chain	2	['30676840', '26185101']	CYBA	CYBA	1535	cytochrome b-245 alpha chain
IL36RN	interleukin 36 receptor antagonist	0	[]	IL36RN	IL36RN	26525	interleukin 36 receptor antagonist
PDCD1	programmed cell death 1	51	['40287812', '40076895', '39835710', '39720718', '39481313', '39064603', '37366123', '37314209', '37292207', '36600326', '36402952', '36166194', '35605806', '34839857', '34379757', '33774183', '33732241', '33223466', '33076951', '32826811', '32102885', '30595665', '30159323', '29661350', '29225343', '28973671', '28888058', '28711488', '28633555', '28625271', '28513984', '28484052', '28397730', '2…	PDCD1	PDCD1	5133	programmed cell death 1
S100A8	s100 calcium binding protein a8	67	['40390290', '40325173', '40319081', '40102943', '40056630', '40021770', '39819454', '39122093', '39115722', '38942784', '38868781', '38847223', '38755564', '38588614', '38484574', '38167162', '38057840', '37978525', '37901226', '37812889', '37773186', '37298316', '37010813', '36768433', '36652759', '36244216', '36054235', '35545182', '34298021', '34161747', '33931974', '33275138', '33107490', '3…	S100A8	S100A8	6279	S100 calcium binding protein A8
CASP1	caspase 1	346	['40558557', '40429643', '40414862', '40355013', '40292295', '40258762', '40187888', '40186903', '40158217', '40051620', '40050253', '39914726', '39774002', '39693943', '39689159', '39632381', '39614280', '39591838', '39586732', '39566666', '39549469', '39394820', '39332614', '39300342', '39262326', '39238407', '39228020', '39223895', '39074955', '39052062', '39042701', '39038638', '39019361', '3…	CASP1	CASP1	834	caspase 1
IL17D	interleukin 17d	2	['31634237', '29776609']	IL17D	IL17D	53342	interleukin 17D
MAP3K14	mitogen activated protein kinase kinase kinase 14	2	['25483963', '21257964']	MAP3K14	MAP3K14	9020	mitogen-activated protein kinase kinase kinase 14
P2RX4	purinergic receptor p2x 4	2	['38159160', '29875325']	P2RX4	P2RX4	5025	purinergic receptor P2X 4
MIR378A	microrna 378a	1	['34565302']	MIR378A	MIR378A	494327	microRNA 378a
NPPA	natriuretic peptide a	3	['18347270', '15325595', '15090944']	NPPA	NPPA	4878	natriuretic peptide A
ITGAX	integrin subunit alpha x	3	['32908583', '27836913', '16116220']	ITGAX	ITGAX	3687	integrin subunit alpha X
CD24	cd24 molecule	16	['40220946', '38517244', '37338768', '36685531', '36357845', '33708213', '33610685', '30291379', '29239829', '28795662', '25795726', '24942511', '24501201', '21478876', '11158205', '8562394']	CD24	CD24	100133941	CD24 molecule
PYCARD	pyd and card domain containing	1	['32431703']	PYCARD	PYCARD	29108	PYD and CARD domain containing
IFNL3	interferon lambda 3	0	[]	IFNL3	IFNL3	282617	interferon lambda 3
CSF2RB	sargramostim	0	[]	CSF2RB	CSF2RB	1439	colony stimulating factor 2 receptor subunit beta
CYLD	cyld lysine 63 deubiquitinase	7	['40318009', '40108019', '32670778', '31097224', '24879442', '23825957', '21283724']	CYLD	CYLD	1540	CYLD lysine 63 deubiquitinase
GUCY1B1	guanylate cyclase 1	0	[]	GUCY1B1	GUCY1B1	2983	guanylate cyclase 1 soluble subunit beta 1
SREBF1	sterol regulatory element binding transcription factor 1	4	['40524162', '40139977', '38727856', '28132721']	SREBF1	SREBF1	6720	sterol regulatory element binding transcription factor 1
CXCL12	c x c motif chemokine ligand 12	25	['39624875', '38789529', '38352962', '38203212', '37048076', '37021779', '35510354', '34965966', '30978448', '30824730', '30489503', '29232699', '28562124', '27832827', '27716214', '26817997', '26717105', '26387470', '26375818', '24749796', '22349591', '21690321', '20588160', '18831938', '17075377']	CXCL12	CXCL12	6387	C-X-C motif chemokine ligand 12
IFIT3	interferon induced protein with tetratricopeptide repeats 3	4	['39162558', '36851555', '36462334', '21722999']	IFIT3	IFIT3	3437	interferon induced protein with tetratricopeptide repeats 3
GABRB3	gamma aminobutyric acid	0	[]	GABRB3	GABRB3	2562	gamma-aminobutyric acid type A receptor subunit beta3
NDUFA2	electron transport complex i	0	[]	NDUFA2	NDUFA2	4695	NADH:ubiquinone oxidoreductase subunit A2
APLN	apelin	15	['39845770', '39774002', '36460738', '34815457', '34789120', '29749463', '29347994', '28777197', '26163884', '25318629', '23886976', '20615266', '20610237', '19186278', '18505110']	APLN	APLN	8862	apelin
CD5	cd5 molecule	29	['39904039', '39377750', '39359725', '31843193', '31536782', '30577088', '29243133', '28630091', '28222180', '28167629', '27496124', '26031813', '23724100', '23721745', '23357289', '23071588', '19926232', '19141631', '17669304', '16060878', '12951417', '12646649', '10930145', '10229403', '10101719', '9864231', '8562394', '7513746', '1693799']	CD5	CD5	921	CD5 molecule
AVP	arginine vasopressin	186	['40141155', '39736782', '39611400', '37376630', '37167890', '36124978', '35331049', '35195486', '34698826', '34597810', '33593393', '33430014', '33251906', '33181268', '33160069', '32842024', '32488425', '32330539', '31958982', '31898435', '31464869', '31109431', '30556096', '30190086', '30102639', '30003825', '29784057', '29740065', '29489737', '29328496', '28991047', '28647651', '28589293', '2…	AVP	AVP	551	arginine vasopressin
HIF1A	hypoxia inducible factor 1 subunit alpha	15	['40253433', '39725781', '39566813', '39362015', '38779751', '38173722', '37658121', '37407986', '37367740', '36169246', '35563731', '34115574', '31121134', '30050390', '27754761']	HIF1A	HIF1A	3091	hypoxia inducible factor 1 subunit alpha
CD68	cd68 molecule	57	['39965764', '39628684', '39565476', '39235552', '39134731', '38448372', '38430408', '37703304', '36988563', '36621538', '35873711', '35131096', '35017615', '34899708', '34831270', '34553619', '34309237', '34222479', '34217099', '33899953', '32883347', '32154187', '32101976', '31554740', '31210324', '30193587', '29363724', '29057830', '28675904', '28427135', '27832827', '27058048', '27716214', '2…	CD68	CD68	968	CD68 molecule
LYZ	lysozyme	83	['38845496', '36771378', '36459524', '36088483', '35041135', '34332091', '33977535', '33242647', '32845709', '32393645', '32346126', '32133014', '31862317', '31325363', '31179790', '30927523', '30837659', '30716521', '30670427', '30269412', '30092257', '27432342', '27346159', '27155157', '26474751', '26378410', '25089642', '25019304', '24296430', '24060554', '23973847', '23486419', '22342572', '2…	LYZ	LYZ	4069	lysozyme
PDE6B	phosphodiesterase 6b	0	[]	PDE6B	PDE6B	5158	phosphodiesterase 6B
XIAP	x linked inhibitor of apoptosis	13	['38163563', '33941563', '32535113', '32181504', '32102564', '30286467', '29506272', '29132171', '23944711', '18436791', '17579071', '16997861', '15167679']	XIAP	XIAP	331	X-linked inhibitor of apoptosis
HAMP	hepcidin antimicrobial peptide	4	['39611400', '38951571', '32354997', '28648331']	HAMP	HAMP	57817	hepcidin antimicrobial peptide
SIRT3	sirtuin 3	44	['40050253', '39623043', '39580586', '39556090', '38874521', '38822624', '38414287', '38174782', '38057866', '38015645', '37877496', '37651673', '37499855', '37494665', '37479690', '37057132', '37028271', '36449070', '36433732', '36153644', '35729330', '35217431', '34630854', '34478012', '34033817', '33790896', '33770326', '33664465', '33448325', '32835697', '32721927', '32714486', '32526680', '3…	SIRT3	SIRT3	23410	sirtuin 3
HSP90AA1	hsp90 heat shock proteins	5	['39839500', '39747465', '38871138', '38824977', '38723525']	HSP90AA1	HSP90AA1	3320	heat shock protein 90 alpha family class A member 1
LTB4R	leukotriene b4 receptor	8	['37033939', '33949285', '33705958', '33274532', '25439504', '24103487', '19172522', '8252886']	LTB4R	LTB4R	1241	leukotriene B4 receptor
OTC	ornithine transcarbamylase	13	['32145101', '30904234', '30070075', '22566338', '21083101', '10990271', '10652239', '10353541', '9068080', '1615637', '1352541', '3218713', '2862124']	OTC	OTC	5009	ornithine transcarbamylase
TICAM1	TIR	5	['37668025', '36532072', '32243044', '25483963', '21183027']	TICAM1	TICAM1	148022	TIR domain containing adaptor molecule 1
FOXN1	forkhead box n1	1	['40339489']	FOXN1	FOXN1	8456	forkhead box N1
MAPK14	mitogen activated protein kinase 14	30	['40442112', '40418306', '40209319', '40184094', '39805448', '39793232', '39586719', '38824977', '38649061', '38570588', '38440848', '38228256', '37815727', '37398680', '37180171', '36344490', '36117534', '35844488', '35387718', '35322335', '35272172', '33949285', '33274532', '32629654', '32594289', '31476692', '30497506', '30086151', '25483963', '18665047']	MAPK14	MAPK14	1432	mitogen-activated protein kinase 14
PLD4	phospholipase d family member 4	1	['37298316']	PLD4	PLD4	122618	phospholipase D family member 4
PTGS2	prostaglandin endoperoxide synthase 2	25	['40406908', '40367688', '40350824', '40264754', '39945893', '39755185', '39747465', '39586719', '39512683', '38845495', '38822984', '38681208', '38641695', '37859612', '37121999', '37010813', '35188436', '34787054', '34738439', '33565395', '32846217', '31682847', '27530729', '24267292', '18496243']	PTGS2	PTGS2	5743	prostaglandin-endoperoxide synthase 2
OAS2	2 5 oligoadenylate synthetase 2	1	['18598196']	OAS2	OAS2	4939	2'-5'-oligoadenylate synthetase 2
STAT4	signal transducer and activator of transcription 4	20	['37620751', '34508746', '33863396', '32570032', '29523850', '29455109', '26099581', '25557485', '25308712', '19796080', '18211965', '16172848', '15814679', '15226272', '12574364', '12045245', '11894097', '11714739', '11687437', '11257135']	STAT4	STAT4	6775	signal transducer and activator of transcription 4
HDAC3	histone deacetylase 3	8	['37244125', '34244427', '31265853', '24290430', '23846716', '22891325', '21871000', '20538901']	HDAC3	HDAC3	8841	histone deacetylase 3
NDUFV1	nadh ubiquinone oxidoreductase core subunit v1	0	[]	NDUFV1	NDUFV1	4723	NADH:ubiquinone oxidoreductase core subunit V1
STING1	stimulator of interferon response cgamp interactor 1	4	['34334261', '33906793', '33796108', '33111608']	TMEM173	STING1	340061	stimulator of interferon response cGAMP interactor 1
IDH1	isocitrate dehydrogenase	0	[]	IDH1	IDH1	3417	isocitrate dehydrogenase (NADP(+)) 1
ARIH2	ariadne rbr e3 ubiquitin protein ligase 2	0	[]	ARIH2	ARIH2	10425	ariadne RBR E3 ubiquitin protein ligase 2
CYBB	cytochrome b 245 beta chain	9	['39586719', '38308264', '37901228', '37463183', '32126983', '30676840', '26185101', '24143212', '18402299']	CYBB	CYBB	1536	cytochrome b-245 beta chain
PDE6G	phosphoric diester hydrolases	1	['30729183']	PDE6G	PDE6G	5148	phosphodiesterase 6G
FGA	fibrinogen alpha chain	4	['36946778', '34331328', '30304954', '24433829']	FGA	FGA	2243	fibrinogen alpha chain
SULT2B1	sulfotransferase family 2b member 1	1	['15063762']	SULT2B1	SULT2B1	6820	sulfotransferase family 2B member 1
ANGPT1	angiopoietin 1	79	['40489844', '39940043', '39466437', '39382693', '39014377', '39008867', '37897240', '37493567', '37423172', '37365661', '37354645', '36943063', '35818064', '35438589', '34112226', '33980990', '32970320', '32826822', '32740186', '32684215', '32539447', '32486831', '32059166', '32058372', '31489646', '31375355', '31013257', '30745813', '30619369', '30373638', '30312800', '30286031', '29324627', '2…	ANGPT1	ANGPT1	284	angiopoietin 1
FCAR	fc alpha receptor	3	['38795170', '37901228', '11699071']	FCAR	FCAR	2204	Fc alpha receptor
MARCO	macrophage receptor with collagenous structure	11	['39543493', '37083332', '34618370', '32978191', '28031338', '24441569', '23154236', '22510838', '17934470', '9232452', '7136933']	MARCO	MARCO	8685	macrophage receptor with collagenous structure
HLA-DQB1	major histocompatibility complex class ii dq beta 1	7	['37731490', '35222683', '23661517', '19828348', '18289678', '17312154', '12390476']	HLA-DQB1	HLA-DQB1	3119	major histocompatibility complex, class II, DQ beta 1
IL2RB	interleukin 2 receptor subunit beta	11	['39654893', '39377750', '38166628', '37169553', '36199375', '35332254', '34437068', '33954185', '25557485', '15063762', '7884913']	IL2RB	IL2RB	3560	interleukin 2 receptor subunit beta
SLC39A7	pharmaceutical solutions	0	[]	SLC39A7	SLC39A7	7922	solute carrier family 39 member 7
GATA2	gata binding protein 2	4	['37261353', '34051752', '29680795', '28315013']	GATA2	GATA2	2624	GATA binding protein 2
LAIR1	leukocyte associated immunoglobulin like receptor 1	3	['39197622', '28341671', '23238551']	LAIR1	LAIR1	3903	leukocyte associated immunoglobulin like receptor 1
TREX1	three prime repair exonuclease 1	0	[]	TREX1	TREX1	11277	three prime repair exonuclease 1
MT2A	metallothionein 2a	1	['30706174']	MT2A	MT2A	4502	metallothionein 2A
SOD2	superoxide dismutase 2	29	['40050253', '39695715', '38100058', '37872948', '37175808', '37146706', '36449070', '36273674', '35933512', '35779282', '35312688', '33982381', '33870913', '33790896', '33664465', '32200709', '30660782', '29540208', '28771279', '28003866', '27620887', '25497738', '25404738', '24253037', '24064383', '23385038', '23142385', '23063716', '22564959']	SOD2	SOD2	6648	superoxide dismutase 2
NLRC4	nlr family card domain containing 4	31	['40350654', '40158217', '40149869', '40028203', '39614280', '39181981', '38981197', '38843643', '37931457', '37587065', '37400760', '37385448', '36817458', '36765335', '36250055', '35387718', '35264781', '34099337', '33949285', '33406504', '33352229', '33017103', '32325405', '32062071', '31170267', '28369745', '28347828', '27175981', '24380723', '22945351', '22522562']	NLRC4	NLRC4	58484	NLR family CARD domain containing 4
AGER	advanced glycosylation end product specific receptor	4	['39787788', '38916095', '31440260', '25938829']	AGER	AGER	177	advanced glycosylation end-product specific receptor
GABRA2	gamma aminobutyric acid	0	[]	GABRA2	GABRA2	2555	gamma-aminobutyric acid type A receptor subunit alpha2
CD40	cd40 molecule	88	['40524162', '39112634', '38920136', '38452956', '37332010', '36401163', '36368641', '36303116', '36106559', '35714289', '35192546', '35141934', '34915822', '34354703', '34204220', '33579182', '33482737', '33261826', '32539447', '32210244', '31606902', '30591103', '30219203', '29780830', '29084838', '28570959', '28211096', '27874963', '27630228', '27767979', '27071387', '26430882', '26151223', '2…	CD40	CD40	958	CD40 molecule
HDAC6	histone deacetylase 6	17	['32973784', '32712153', '32221047', '32195993', '32044829', '30047002', '27832827', '27419634', '27060764', '26491797', '25837686', '25757125', '24947640', '24613069', '23532979', '21871000', '20538901']	HDAC6	HDAC6	10013	histone deacetylase 6
jun	jun proto oncogene ap 1 transcription factor subunit	204	['40139445', '40080264', '40000958', '39839500', '39821325', '39755185', '39536486', '39428241', '39133038', '38953175', '38726820', '38723525', '38670049', '38599060', '38445620', '38396130', '38389837', '38271366', '38141411', '37900081', '37900069', '37871380', '37773725', '37697947', '37510271', '37422779', '37177863', '37168007', '37094959', '36803959', '36705411', '36400309', '36335439', '3…
C5AR1	complement c5a receptor 1	19	['40253667', '39238407', '38165570', '36377404', '32966769', '32187106', '31274379', '31102985', '30594380', '29914696', '29437288', '29362231', '28572445', '28490576', '27931779', '27543123', '27521340', '27382187', '25539817']	C5AR1	C5AR1	728	complement C5a receptor 1
LY96	lymphocyte antigen 96	5	['36505401', '26473437', '22964301', '17935822', '17676990']	LY96	LY96	23643	lymphocyte antigen 96
CLEC4E	c type lectin domain family 4 member e	0	[]	CLEC4E	CLEC4E	26253	C-type lectin domain family 4 member E
ALOX5	arachidonate 5 lipoxygenase	14	['40253433', '39928821', '39716214', '39616476', '39387547', '39068603', '33949285', '33705958', '33274532', '31440260', '29257295', '25628460', '24206143', '19172522']	ALOX5	ALOX5	240	arachidonate 5-lipoxygenase
IL15	interleukin 15	81	['40103304', '39792949', '39491657', '39382693', '39042701', '38901729', '38686889', '38367478', '38364104', '37348189', '37212786', '36915009', '36847604', '36800831', '36566008', '36511699', '36355913', '36190241', '35811678', '35606218', '35592322', '34609965', '33988715', '33723589', '33514512', '33131212', '32669328', '32407417', '31935201', '31583025', '31201735', '30657788', '30193587', '2…	IL15	IL15	3600	interleukin 15
RETN	resistin	54	['38593502', '38460893', '37919720', '37834432', '37822934', '37802127', '37139640', '37060578', '36855207', '36455260', '35784283', '35634310', '35610344', '35411498', '35286340', '35272594', '35272172', '34760021', '34296682', '34229261', '34175457', '33606478', '32585739', '31830996', '31637623', '31221548', '30954691', '30884428', '30332461', '30224938', '29605824', '29338093', '29240645', '2…	RETN	RETN	56729	resistin
SIGLEC10	sialic acid binding ig like lectin 10	3	['35971090', '31174697', '21478876']	SIGLEC10	SIGLEC10	89790	sialic acid binding Ig like lectin 10
IRAK3	interleukin 1 receptor associated kinase 3	14	['40108736', '38332910', '36423191', '35167625', '34757596', '33448176', '31292051', '29257295', '26473437', '21811575', '21624378', '21297081', '20397011', '18786322']	IRAK3	IRAK3	11213	interleukin 1 receptor associated kinase 3
MIR873	microrna 873	0	[]	MIR873	MIR873	100126316	microRNA 873
PDE9A	phosphodiesterase 9a	0	[]	PDE9A	PDE9A	5152	phosphodiesterase 9A
NDUFV2	nadh ubiquinone oxidoreductase core subunit v2	0	[]	NDUFV2	NDUFV2	4729	NADH:ubiquinone oxidoreductase core subunit V2
IFIT1	interferon induced protein with tetratricopeptide repeats 1	3	['39953444', '36851555', '28499966']	IFIT1	IFIT1	3434	interferon induced protein with tetratricopeptide repeats 1
HTR3A	5 hydroxytryptamine receptor 3a	1	['39531908']	HTR3A	HTR3A	3359	5-hydroxytryptamine receptor 3A
ITGB2	integrin subunit beta 2	4	['40411297', '40325173', '40221459', '32908583']	ITGB2	ITGB2	3689	integrin subunit beta 2
REG3A	regenerating family member 3 alpha	2	['39695715', '36571936']	REG3A	REG3A	5068	regenerating family member 3 alpha
STAT3	signal transducer and activator of transcription 3	279	['40442112', '40415359', '40408938', '40382942', '40338919', '40293549', '40258576', '40245547', '40177399', '40133025', '40114196', '39996782', '39903516', '39898465', '39839500', '39823793', '39823512', '39814108', '39724680', '39623277', '39579308', '39557695', '39420573', '39418726', '39400781', '39294340', '39247818', '39147013', '38992150', '38938563', '38901244', '38870868', '38824977', '3…	STAT3	STAT3	6774	signal transducer and activator of transcription 3
COG4	component	0	[]	COG4	COG4	25839	component of oligomeric golgi complex 4
INSR	insulin receptor	30	['38811190', '37550630', '33209018', '33111608', '33077977', '29148123', '29038248', '28743992', '28677618', '27966074', '25722053', '25651466', '23110240', '22897821', '21266508', '19794059', '19707125', '18818241', '18596577', '17911626', '17288791', '15169905', '11669454', '11373480', '8689277', '7656063', '1576921', '3281478', '6385897', '6993039']	INSR	INSR	3643	insulin receptor
FPR1	formyl peptide receptor 1	12	['39879890', '39611143', '39543493', '39107254', '37071074', '33888581', '31982133', '31244835', '30312762', '28186140', '27144520', '20203610']	FPR1	FPR1	2357	formyl peptide receptor 1
TBK1	tank binding kinase 1	31	['39793233', '39673708', '39053420', '38856314', '38238499', '37839543', '37475188', '37139806', '37088470', '36405710', '36379106', '36330521', '36228412', '35990638', '35753558', '35618635', '35418468', '34183367', '33148715', '33077977', '32934605', '32373120', '32066597', '31173970', '29133417', '28747347', '27654289', '25704810', '25483963', '24269819', '19483718']	TBK1	TBK1	29110	TANK binding kinase 1
RFX5	regulatory factor x5	0	[]	RFX5	RFX5	5993	regulatory factor X5
SERPINB1	serpin family b member 1	2	['36817458', '33868226']	SERPINB1	SERPINB1	1992	serpin family B member 1
FURIN	furin paired basic amino acid cleaving enzyme	7	['39354431', '37386635', '34196300', '28389141', '26346780', '23973247', '19654332']	FURIN	FURIN	5045	furin, paired basic amino acid cleaving enzyme
PROC	protein c	9	['39238407', '35604217', '33565395', '30660782', '28199891', '27015018', '18751723', '10551281', '7065150']	PROC	PROC	5624	protein C, inactivator of coagulation factors Va and VIIIa
FGL2	fibrinogen like 2	7	['37604833', '34393665', '33754059', '32679128', '31763448', '27211554', '27050058']	FGL2	FGL2	10875	fibrinogen like 2
GABRP	gamma aminobutyric acid type a receptor subunit pi	0	[]	GABRP	GABRP	2568	gamma-aminobutyric acid type A receptor subunit pi
WARS1	tryptophanyl trna synthetase 1	2	['38177528', '37878497']	WARS	WARS1	7453	tryptophanyl-tRNA synthetase 1
IER3	immediate early response 3	1	['39331858']	IER3	IER3	8870	immediate early response 3
RMRP	rna component of mitochondrial rna processing endoribonuclease	4	['34524081', '33635017', '31900829', '20538026']	RMRP	RMRP	6023	RNA component of mitochondrial RNA processing endoribonuclease
PRKCD	protein kinase c delta	17	['38997656', '33468223', '33274532', '32876918', '31908006', '31908004', '30917487', '30400800', '30095599', '29617417', '27190303', '26243739', '25701366', '24682410', '22393041', '21878175', '20724665']	PRKCD	PRKCD	5580	protein kinase C delta
TNF	tumor necrosis factor	7787	['40559884', '40559641', '40557053', '40552120', '40550759', '40549676', '40540586', '40540320', '40534887', '40524158', '40501235', '40501063', '40486124', '40485166', '40466521', '40433392', '40426279', '40421030', '40418883', '40418306', '40415359', '40414583', '40412336', '40406908', '40404729', '40399989', '40394663', '40386233', '40383246', '40360043', '40359720', '40358797', '40346613', '4…	TNF	TNF	7124	tumor necrosis factor
NOD1	nucleotide binding oligomerization domain containing 1	17	['39614280', '37872948', '37839766', '34774740', '33406504', '30013237', '29450586', '28768269', '28434881', '28369745', '25084278', '24107312', '21735552', '19473975', '18250466', '16850005', '11894097']	NOD1	NOD1	10392	nucleotide binding oligomerization domain containing 1
FABP2	fatty acid binding protein 2	2	['37074551', '31582652']	FABP2	FABP2	2169	fatty acid binding protein 2
GABRA3	gamma aminobutyric acid	0	[]	GABRA3	GABRA3	2556	gamma-aminobutyric acid type A receptor subunit alpha3
ALOXE3	arachidonate	0	[]	ALOXE3	ALOXE3	59344	arachidonate epidermal lipoxygenase 3
CD177	CD177	19	['40362669', '40140612', '40007380', '39956402', '39953444', '39382024', '39029061', '38868781', '38588614', '38332914', '38332910', '37381594', '37359526', '37115484', '36440606', '35345523', '35198634', '27568821', '26829180']	CD177	CD177	57126	CD177 molecule
NFATC1	nuclear factor of activated t cells 1	6	['38154504', '36842570', '34365077', '33708213', '33052070', '30857415']	NFATC1	NFATC1	4772	nuclear factor of activated T cells 1
CCR5	c c motif chemokine receptor 5	128	['39733044', '39413785', '39352530', '39312202', '38870636', '38178134', '36902388', '36511699', '36205476', '34668779', '34432833', '34232063', '33832973', '33710019', '33568508', '33230872', '33173092', '32712664', '32194558', '31969435', '31867010', '31440240', '31100442', '31099257', '30724784', '30594700', '30531316', '29367729', '28571570', '27926931', '27824038', '27703259', '27683550', '2…	CCR5	CCR5	1234	C-C motif chemokine receptor 5
CFD	complement factor d	8	['38513536', '30896631', '24955978', '16527897', '14732814', '11169025', '9847449', '2687330']	CFD	CFD	1675	complement factor D
DCLRE1C	dna cross link repair 1c	0	[]	DCLRE1C	DCLRE1C	64421	DNA cross-link repair 1C
TNFRSF12A	tnf receptor superfamily member 12a	0	[]	TNFRSF12A	TNFRSF12A	51330	TNF receptor superfamily member 12A
FCGR3B	fc gamma receptor iiib	1	['18452102']	FCGR3B	FCGR3B	2215	Fc gamma receptor IIIb
GPD2	glycerol 3 phosphate dehydrogenase 2	0	[]	GPD2	GPD2	2820	glycerol-3-phosphate dehydrogenase 2
HAVCR2	hepatitis a virus cellular receptor 2	2	['39160510', '35844488']	HAVCR2	HAVCR2	84868	hepatitis A virus cellular receptor 2
AZU1	azurocidin 1	5	['39926115', '39202614', '37864923', '32845709', '22278372']	AZU1	AZU1	566	azurocidin 1
CPS1	carbamoyl phosphate synthase 1	3	['16791110', '16790766', '15897806']	CPS1	CPS1	1373	carbamoyl-phosphate synthase 1
IFI27	interferon alpha inducible protein 27	3	['34393665', '21722999', '15063762']	IFI27	IFI27	3429	interferon alpha inducible protein 27
NFKB1	nuclear factor kappa b subunit 1	21	['40342112', '39481313', '39294340', '38408269', '37553892', '37510271', '37041228', '36567548', '34539638', '34183713', '33178206', '32973783', '32857851', '32315555', '30146810', '26757165', '25880845', '25133403', '23249930', '20736347', '15063762']	NFKB1	NFKB1	4790	nuclear factor kappa B subunit 1
SERPINI2	serpine	0	[]	SERPINI2	SERPINI2	5276	serpin family I member 2
ADAM10	adam metallopeptidase domain 10	17	['40063579', '39362816', '37851372', '37788087', '36565333', '34762736', '31780861', '31763448', '31387910', '31086276', '27982031', '27414801', '26373631', '26067604', '25975259', '25888255', '24026286']	ADAM10	ADAM10	102	ADAM metallopeptidase domain 10
SOCS3	suppressor of cytokine signaling 3	66	['40258576', '39637364', '39481313', '39378861', '38678669', '38212812', '37460430', '36162226', '35647912', '35408999', '35098408', '34821076', '34804364', '34138760', '33481135', '33280594', '32554932', '32273831', '31634798', '31518916', '31484735', '31093495', '30353127', '29868503', '29455109', '29364877', '29251990', '29030784', '28976973', '28793286', '28625915', '28452590', '28119177', '2…	SOCS3	SOCS3	9021	suppressor of cytokine signaling 3
PTX3	pentraxin 3	75	['40412336', '40128667', '40093897', '39666228', '39382693', '38982248', '38901729', '38784395', '38528351', '37467969', '37127619', '36796459', '36189302', '35687213', '35676730', '34093560', '33868226', '33863396', '33755703', '33660256', '33523023', '33301518', '33288685', '33111742', '32941388', '32917263', '32686253', '32481464', '31981636', '31718563', '31594258', '31489646', '31381534', '3…	PTX3	PTX3	5806	pentraxin 3
GRIN3B	glutamate s	0	[]	GRIN3B	GRIN3B	116444	glutamate ionotropic receptor NMDA type subunit 3B
APOA1	apolipoprotein a1	20	['39007742', '38646937', '38018296', '37291433', '36600206', '35681439', '35381819', '34638860', '32251257', '30802632', '28500816', '26990127', '26416404', '24885977', '23145105', '22512779', '22143622', '21345230', '18290317', '9840652']	APOA1	APOA1	335	apolipoprotein A1
LMOD1	leiomodin 1	0	[]	LMOD1	LMOD1	25802	leiomodin 1
S100A12	s100 calcium binding protein a12	35	['40325173', '40318597', '39382024', '39076981', '38892107', '38852219', '38795170', '38447501', '38332910', '38029239', '37901228', '37671148', '37010813', '36439140', '36244216', '36143874', '35272594', '34437068', '34296682', '32444390', '31666644', '31170888', '30563403', '29314200', '28146645', '28125622', '25973048', '25394242', '23846410', '23611140', '21921634', '21681499', '20689292', '1…	S100A12	S100A12	6283	S100 calcium binding protein A12
NFE2L2	nfe2 like bzip transcription factor 2	9	['40490833', '40253433', '39481313', '36497185', '26675956', '26077880', '25483963', '24253037', '21454555']	NFE2L2	NFE2L2	4780	NFE2 like bZIP transcription factor 2
F3	coagulation factor iii tissue factor	26	['40208026', '36796459', '33906793', '33796108', '33091046', '33059627', '32272071', '32142632', '32005004', '29900654', '29065124', '27417563', '26929255', '26879721', '25976446', '25467201', '24726260', '22948263', '22098684', '20410508', '16489668', '14641616', '10722587', '10213131', '1542981', '6528783']	F3	F3	2152	coagulation factor III, tissue factor
SIGIRR	single ig and tir domain containing	3	['24556793', '16921326', '16850005']	SIGIRR	SIGIRR	59307	single Ig and TIR domain containing
CBLB	cbl proto oncogene b	3	['31999304', '29201860', '27428901']	CBLB	CBLB	868	Cbl proto-oncogene B
BLNK	b cell linker	0	[]	BLNK	BLNK	29760	B cell linker
nonconservative	nonconserved	0	[]
IFNGR2	interferon gamma receptor 2	6	['40325173', '38898888', '35832091', '33273605', '29106381', '20980339']	IFNGR2	IFNGR2	3460	interferon gamma receptor 2
GSN	gelsolin	29	['38457556', '37471663', '36462503', '32272559', '30796880', '29320362', '29142235', '28872708', '28135711', '28054557', '27823961', '27515207', '27352341', '26902273', '25862970', '24690274', '23985203', '23940055', '22233884', '22082609', '21420877', '20629109', '19114856', '19002257', '18706105', '17205019', '16529602', '12545009', '9142022']	GSN	GSN	2934	gelsolin
IRF4	interferon regulatory factor 4	6	['36564641', '35993451', '28723546', '28434881', '27928009', '16093364']	IRF4	IRF4	3662	interferon regulatory factor 4
NDUFB3	nad	1	['37228596']	NDUFB3	NDUFB3	4709	NADH:ubiquinone oxidoreductase subunit B3
CD86	cd86 molecule	108	['40524162', '40507879', '40418306', '39945866', '39794821', '39565476', '39535339', '39471914', '39436561', '38951957', '38878655', '38870636', '38824851', '38753245', '38603712', '38501547', '38162637', '38043934', '37820748', '37819735', '37556997', '37434129', '37405561', '37381064', '36921490', '36809929', '36621538', '36546420', '36106559', '35266443', '34839857', '34566996', '34204220', '3…	CD86	CD86	942	CD86 molecule
CISH	cytokine inducible sh2 containing protein	9	['39637364', '34072601', '32507857', '29920655', '20484391', '17634149', '16540952', '12217886', '11312157']	CISH	CISH	1154	cytokine inducible SH2 containing protein
STAT1	signal transducer and activator of transcription 1	114	['40289345', '40245547', '39996782', '39898465', '39844345', '39839500', '39794821', '39587404', '39320524', '39312859', '39294340', '39009196', '38788393', '38678669', '38330817', '38301209', '38141575', '37679586', '37628912', '37620622', '37552767', '37261353', '37189117', '36462334', '36314827', '35926119', '35197984', '34867954', '34841450', '34777396', '34508746', '34508735', '34445223', '3…	STAT1	STAT1	6772	signal transducer and activator of transcription 1
HSPA5	hsp70 heat shock proteins	0	[]	HSPA5	HSPA5	3309	heat shock protein family A (Hsp70) member 5
SIGLEC9	sialic acid binding ig like lectin 9	5	['35844622', '34762717', '27544323', '19295491', '15827126']	SIGLEC9	SIGLEC9	27180	sialic acid binding Ig like lectin 9
ARG1	arginase 1	79	['40486522', '40418306', '40153013', '39921189', '39914692', '39913960', '39819719', '39794821', '39751971', '39732977', '39710434', '39560539', '39535339', '39311785', '38749002', '38715602', '38511769', '38501547', '38448372', '38043934', '38029239', '37926174', '37921181', '37820748', '37819735', '37343733', '37261353', '36921490', '36070121', '36039902', '35914476', '35818227', '35739592', '3…	ARG1	ARG1	383	arginase 1
OAS3	2 5 oligoadenylate synthetase 3	1	['39494334']	OAS3	OAS3	4940	2'-5'-oligoadenylate synthetase 3
TXN	thioredoxin	52	['40124361', '40108736', '40028203', '39805448', '39759963', '39283066', '39059206', '37346041', '37154070', '36335235', '36263912', '35609679', '35571246', '35443495', '34864825', '34407684', '33885954', '33745232', '33452697', '32597945', '32538180', '32326777', '32057359', '31173172', '29991584', '29180214', '28806702', '28522011', '28505020', '28087409', '27698473', '27592449', '27299588', '2…	TXN	TXN	7295	thioredoxin
PRKCA	protein kinase c alpha	7	['39761839', '36834636', '36448837', '33091444', '30132542', '16205321', '15814724']	PRKCA	PRKCA	5578	protein kinase C alpha
CD69	cd69 molecule	78	['39978117', '39383543', '38836870', '38364104', '38085279', '38035776', '37556314', '37366123', '37163215', '36703970', '36604951', '36211381', '35127555', '34412756', '34048019', '32890312', '31985098', '31772015', '31677350', '31385383', '30947986', '30916575', '30714626', '30601330', '30262053', '30028417', '30005684', '29799723', '29720984', '29023360', '28765218', '28484052', '28362715', '2…	CD69	CD69	969	CD69 molecule
EP300	ep300 protein human	3	['40263316', '39230047', '37115345']	EP300	EP300	2033	EP300 lysine acetyltransferase
ACKR1	ackr1 protein human	5	['39946429', '26176663', '19064726', '18007272', '16386320']	DARC	ACKR1	2532	atypical chemokine receptor 1 (Duffy blood group)
HTR4	5 hydroxytryptamine receptor 4	0	[]	HTR4	HTR4	3360	5-hydroxytryptamine receptor 4
CTNNB1	catenin beta 1	0	[]	CTNNB1	CTNNB1	1499	catenin beta 1
IFIT2	interferon induced protein with tetratricopeptide repeats 2	5	['39162558', '37398680', '36851555', '33863396', '24014876']	IFIT2	IFIT2	3433	interferon induced protein with tetratricopeptide repeats 2
TLR9	toll like receptor 9	147	['40076895', '39666381', '38982195', '38461810', '38305333', '37662481', '37532523', '37190801', '36586274', '36225174', '35803442', '35402623', '35354111', '35163830', '34215697', '34131020', '34117211', '33918831', '33672738', '33656306', '33468581', '33344264', '33091818', '33049055', '33021603', '32934605', '32684215', '32523983', '32373120', '32028329', '32024978', '32007799', '31760767', '3…	TLR9	TLR9	54106	toll like receptor 9
FTH1	ferritin heavy chain 1	14	['39855747', '39800248', '39400418', '39181287', '38951571', '38842666', '38103342', '38048858', '38025678', '37443372', '37057132', '35979359', '35265258', '34787054']	FTH1	FTH1	2495	ferritin heavy chain 1
VPS33A	VPS33A	0	[]	VPS33A	VPS33A	65082	VPS33A core subunit of CORVET and HOPS complexes
KEAP1	kelch like ech associated protein 1	45	['40540320', '39965764', '39791542', '39657533', '39623713', '39506587', '39484787', '39174578', '38810818', '38788393', '38149576', '38142644', '38101222', '38048858', '38000722', '37900081', '37900069', '36913799', '36863256', '36615318', '36569878', '36272670', '35910848', '34562841', '34412763', '34227919', '34143548', '33445988', '33189984', '32975081', '32765513', '32763245', '31891722', '3…	KEAP1	KEAP1	9817	kelch like ECH associated protein 1
HPSE	heparanase	25	['39721014', '39151539', '38810101', '38598083', '37744293', '33794552', '33691128', '33587773', '33561388', '32037554', '32035882', '31537875', '31493777', '31010931', '30654825', '30496411', '29616016', '29216941', '29120525', '28170292', '28167639', '26600070', '26191183', '25778676', '22820644']	HPSE	HPSE	10855	heparanase
CCL2	c c motif chemokine ligand 2	123	['40486124', '40292295', '39800248', '39566813', '39447413', '39199368', '39189824', '39068155', '38961639', '38749002', '38345000', '38229409', '38134592', '38035076', '37878486', '37674218', '37062504', '37014234', '36766707', '36418262', '35926944', '35918604', '35811678', '35658715', '35363162', '35276271', '34638546', '34432833', '34367170', '34131020', '34105359', '34092294', '33656306', '3…	CCL2	CCL2	6347	C-C motif chemokine ligand 2
CD59	cd59 protein human	1	['26607226']	CD59	CD59	966	CD59 molecule (CD59 blood group)
TREM1	triggering receptor expressed on myeloid cells 1	191	['40426195', '40245524', '39382693', '39382003', '39344989', '39202614', '39148395', '39081318', '38938563', '38901729', '38283341', '38235139', '38191420', '37843818', '37700323', '37487442', '37269870', '36546755', '36544417', '36181338', '36058695', '35862959', '35784361', '35502507', '35358332', '35218003', '34899708', '34824252', '34812186', '34468613', '34233965', '34137348', '33420354', '3…	TREM1	TREM1	54210	triggering receptor expressed on myeloid cells 1
ADRA1A	adrenoceptor alpha 1a	0	[]	ADRA1A	ADRA1A	148	adrenoceptor alpha 1A
GATA3	gata binding protein 3	15	['39231733', '33430765', '31386235', '30266573', '29979219', '28439500', '26902275', '25557485', '25403265', '24670848', '24078698', '20220566', '20127677', '15780577', '15596410']	GATA3	GATA3	2625	GATA binding protein 3
SEC61A1	sec translocation channels	0	[]	SEC61A1	SEC61A1	29927	SEC61 translocon subunit alpha 1
CASP7	caspase 7	8	['38158102', '37591921', '36443881', '34400214', '28245134', '25659903', '19168786', '12232800']	CASP7	CASP7	840	caspase 7
PDE4B	phosphodiesterase 4b	10	['40311245', '38861808', '34212425', '30557659', '30131240', '29407965', '28888661', '28383060', '28356347', '16034090']	PDE4B	PDE4B	5142	phosphodiesterase 4B
CYSLTR1	cysteinyl leukotriene receptor 1	1	['21934409']	CYSLTR1	CYSLTR1	10800	cysteinyl leukotriene receptor 1
CAT	catalase	687	['40503691', '40485166', '40447827', '40366389', '40358797', '40350824', '40332798', '40233832', '40154568', '40111530', '40086198', '40080264', '40005342', '39978709', '39962902', '39934478', '39921189', '39861027', '39825692', '39808340', '39793677', '39768830', '39744997', '39713221', '39699295', '39433013', '39336593', '39313391', '39305888', '39258790', '39191142', '39034431', '38985775', '3…	CAT	CAT	847	catalase
MMUT	methylmalonyl coa mutase	1	['32390175']	MMUT	MMUT	4594	methylmalonyl-CoA mutase
HSPD1	heat shock proteins	0	[]	HSPD1	HSPD1	3329	heat shock protein family D (Hsp60) member 1
LILRA5	leukocyte immunoglobulin like receptor a5	2	['38968271', '36920635']	LILRA5	LILRA5	353514	leukocyte immunoglobulin like receptor A5
RAG1	recombination activating 1	22	['37352568', '36264059', '32033605', '31578442', '31311649', '29685989', '25727345', '25692255', '24465843', '23568285', '23042193', '21746813', '21701414', '20844189', '19158156', '17591956', '15284218', '12960340', '12865655', '11101871', '10201940', '9267941']	RAG1	RAG1	5896	recombination activating 1
NCF4	neutrophil cytosolic factor 4	3	['33949285', '33274532', '30676840']	NCF4	NCF4	4689	neutrophil cytosolic factor 4
NRIP3	nuclear	1	['23348743']	NRIP3	NRIP3	56675	nuclear receptor interacting protein 3
FPR2	formyl peptide receptor 2	16	['39543493', '39380512', '37068475', '36776849', '36544058', '32575108', '31982133', '31763448', '29415887', '28679406', '27703259', '27494686', '25512512', '25478948', '23816538', '22964301']	FPR2	FPR2	2358	formyl peptide receptor 2
ADRB1	adrenoceptor beta 1	0	[]	ADRB1	ADRB1	153	adrenoceptor beta 1
NDUFA12	electron transport complex i	0	[]	NDUFA12	NDUFA12	55967	NADH:ubiquinone oxidoreductase subunit A12
WIPF1	was wasl interacting protein family member 1	0	[]	WIPF1	WIPF1	7456	WAS/WASL interacting protein family member 1
NDUFA8	nad	1	['31794266']	NDUFA8	NDUFA8	4702	NADH:ubiquinone oxidoreductase subunit A8
MIR181A1	microrna 181a 1	0	[]	MIR181A1	MIR181A1	406995	microRNA 181a-1
DRD2	dopamine receptor d2	1	['40315317']	DRD2	DRD2	1813	dopamine receptor D2
ADAM8	adam metallopeptidase domain 8	0	[]	ADAM8	ADAM8	101	ADAM metallopeptidase domain 8
OAS1	2 5 oligoadenylate synthetase 1	3	['28329286', '23315078', '18598196']	OAS1	OAS1	4938	2'-5'-oligoadenylate synthetase 1
ATG7	autophagy related 7	21	['38599281', '38215656', '38030060', '35781746', '34808102', '34321587', '34051206', '33637691', '32323768', '32018068', '31333648', '30789157', '28575583', '28258192', '26916346', '25483963', '25029098', '24184056', '22089196', '21263383', '19914257']	ATG7	ATG7	10533	autophagy related 7
IRF9	interferon regulatory factor 9	4	['38767608', '37984615', '36796598', '34709467']	IRF9	IRF9	10379	interferon regulatory factor 9
NDUFAB1	nadh ubiquinone oxidoreductase subunit ab1	0	[]	NDUFAB1	NDUFAB1	4706	NADH:ubiquinone oxidoreductase subunit AB1
PGF	placental growth factor	35	['36385130', '34871241', '33176177', '32093661', '31495408', '30553017', '25446912', '22908198', '22561111', '22385934', '22545970', '20002062', '18852292', '18387796', '17965276', '17652370', '16702604', '15715622', '12794420', '12770513', '12517403', '12485821', '12371762', '12217213', '12054915', '11719164', '11515987', '11076704', '10806135', '8948012', '8688491', '1599496', '2506578', '29940…	PGF	PGF	5228	placental growth factor
NOS3	nitric oxide synthase 3	29	['39566813', '36155956', '35178159', '34769369', '33609421', '32442451', '31359679', '25239655', '24465919', '23441627', '23397596', '23011059', '22777123', '19997049', '19841582', '19717511', '18340997', '17138944', '15985710', '15644457', '15547116', '15501765', '14656712', '11546971', '11531027', '11208485', '11180991', '10967157', '9441911']	NOS3	NOS3	4846	nitric oxide synthase 3
IL9	interleukin 9	21	['39945866', '38961639', '36847604', '35042191', '34088582', '33995408', '33173181', '32958528', '30547887', '29774022', '29511181', '28571570', '25274957', '24615129', '24300828', '23176118', '22981705', '22235179', '21872420', '19204074', '10754315']	IL9	IL9	3578	interleukin 9
MIR150	microrna 150	27	['39422161', '38154081', '37523231', '35986237', '34738345', '34333083', '34004247', '33456572', '33181172', '32326325', '30332984', '30183576', '29689269', '29512785', '27434572', '26822049', '26761003', '26743170', '25394245', '25265569', '24915805', '24413579', '24146790', '23372743', '21141085', '19823581', '19284987']	MIR150	MIR150	406942	microRNA 150
GPR84	g protein coupled receptor 84	2	['39341076', '17390309']	GPR84	GPR84	53831	G protein-coupled receptor 84
IFNA2	interferon alpha 2	3	['27263115', '16190558', '11687854']	IFNA2	IFNA2	3440	interferon alpha 2
CD163	cd163 molecule	70	['40251340', '39628684', '39447386', '37921181', '37235492', '36767629', '36635449', '36549041', '36370949', '36328552', '35632669', '35141934', '34412744', '33803997', '33382901', '33004694', '32605751', '31599478', '31584245', '31440241', '31340152', '31298489', '31174697', '31148335', '30766533', '30478799', '29804289', '29778179', '29668526', '29519920', '29448955', '29383956', '29337166', '2…	CD163	CD163	9332	CD163 molecule
VAV1	vav guanine nucleotide exchange factor 1	2	['27926862', '24532586']	VAV1	VAV1	7409	vav guanine nucleotide exchange factor 1
PTGS1	prostaglandin endoperoxide synthase 1	1	['34738439']	PTGS1	PTGS1	5742	prostaglandin-endoperoxide synthase 1
ADAM17	adam metallopeptidase domain 17	21	['40258762', '39217296', '38287826', '37175585', '34862128', '34762736', '32932701', '31763448', '31086276', '28849138', '28487846', '27982031', '27059842', '27607600', '26561568', '26373631', '24275664', '23757215', '23342154', '21898481', '17709479']	ADAM17	ADAM17	6868	ADAM metallopeptidase domain 17
HMGCR	3 hydroxy 3 methylglutaryl coa reductase	3	['38229409', '30394916', '19608834']	HMGCR	HMGCR	3156	3-hydroxy-3-methylglutaryl-CoA reductase
LY6E	lymphocyte antigen 6 family member e	0	[]	LY6E	LY6E	4061	lymphocyte antigen 6 family member E
PECAM1	platelet and endothelial cell adhesion molecule 1	16	['39348809', '38944364', '38781871', '32417429', '30257316', '27539881', '25604254', '24696356', '22119535', '19245790', '18164036', '16542507', '15632011', '15591740', '15319204', '11395599']	PECAM1	PECAM1	5175	platelet and endothelial cell adhesion molecule 1
MAP3K5	mitogen activated protein kinase kinase kinase 5	2	['40442112', '36117534']	MAP3K5	MAP3K5	4217	mitogen-activated protein kinase kinase kinase 5
TNFSF4	tnf superfamily member 4	1	['36368641']	TNFSF4	TNFSF4	7292	TNF superfamily member 4
TRAF2	tnf receptor associated factor 2	3	['40176540', '39673708', '34710469']	TRAF2	TRAF2	7186	TNF receptor associated factor 2
CCL4	c c motif chemokine ligand 4	34	['40486124', '40411297', '39966757', '36907331', '35811678', '34105359', '34054345', '32325181', '32307170', '32051273', '31276515', '29681903', '28815345', '28641299', '28196290', '27736938', '27071387', '26271921', '23903844', '22981705', '22666548', '20561086', '20489162', '18308712', '18081228', '17659698', '17579082', '16979363', '16380512', '15122175', '12217598', '9271240', '8078502', '198…	CCL4	CCL4	6351	C-C motif chemokine ligand 4
C3AR1	complement c3a receptor 1	9	['38678059', '38489677', '38112144', '37921181', '37235492', '34412744', '33100122', '32575108', '27697835']	C3AR1	C3AR1	719	complement C3a receptor 1
STK4	serine threonine kinase 4	2	['32975614', '24303815']	STK4	STK4	6789	serine/threonine kinase 4
CX3CR1	c x3 c motif chemokine receptor 1	30	['40433376', '39814939', '39763654', '38889644', '38263335', '38245687', '38029626', '37752077', '36860871', '36509812', '36469355', '36334787', '36036630', '35272172', '34015275', '33610685', '32805279', '32709653', '29446734', '27364780', '26562533', '26430882', '26160897', '24143212', '23098236', '23026294', '19733456', '18768878', '18497708', '18424766']	CX3CR1	CX3CR1	1524	C-X3-C motif chemokine receptor 1
SPHK1	sphingosine kinase 1	20	['39549732', '38823539', '38218310', '36243145', '34109517', '33281190', '33139717', '32108663', '31154460', '30080743', '29285771', '26856322', '26607226', '25557508', '23817990', '22355325', '20555020', '20522778', '20458145', '20123033']	SPHK1	SPHK1	8877	sphingosine kinase 1
PDE8A	phosphodiesterase 8a	1	['31131320']	PDE8A	PDE8A	5151	phosphodiesterase 8A
PEX19	peroxisomal biogenesis factor 19	0	[]	PEX19	PEX19	5824	peroxisomal biogenesis factor 19
AHR	aryl hydrocarbon receptor	217	['40531899', '40521273', '40521271', '40412444', '40356263', '40245547', '39957312', '39899354', '39856589', '39810592', '39779878', '39747735', '39727007', '39692935', '39663293', '39657364', '39547500', '39510310', '39406288', '39369986', '39326671', '39298641', '39224938', '39189824', '39110550', '39075364', '38995550', '38953031', '38906829', '38906485', '38900392', '38853376', '38852767', '3…	AHR	AHR	196	aryl hydrocarbon receptor
IFNGR1	interferon gamma receptor 1	5	['38898888', '36371050', '29455109', '12712974', '9142806']	IFNGR1	IFNGR1	3459	interferon gamma receptor 1
S100A3	s100 calcium binding protein a3	0	[]	S100A3	S100A3	6274	S100 calcium binding protein A3
LTC4S	leukotriene c4 synthase	0	[]	LTC4S	LTC4S	4056	leukotriene C4 synthase
GFI1	growth factor independent 1 transcriptional repressor	3	['36532072', '28337051', '20547752']	GFI1	GFI1	2672	growth factor independent 1 transcriptional repressor
MIR16-1	microrna 16 1	0	[]	MIR16-1	MIR16-1	406950	microRNA 16-1
TRAF1	tnf receptor associated factor 1	4	['34627385', '32973783', '29506272', '19116907']	TRAF1	TRAF1	7185	TNF receptor associated factor 1
IRF5	interferon regulatory factor 5	6	['40021981', '33562046', '33178206', '28492513', '25813085', '15665823']	IRF5	IRF5	3663	interferon regulatory factor 5
IKBKB	inhibitor of nuclear factor kappa b kinase subunit beta	1	['31432183']	IKBKB	IKBKB	3551	inhibitor of nuclear factor kappa B kinase subunit beta
MIR223	microrna 223	29	['39025049', '37523231', '37463303', '36768905', '34914790', '34162147', '33327275', '33287944', '33077816', '32658933', '32326325', '30332984', '29979415', '28936735', '28515178', '27434572', '27129807', '26761003', '26348153', '26181817', '25913668', '25810564', '24915805', '24680405', '24486439', '24421215', '23026916', '22719975', '20188071']	MIR223	MIR223	407008	microRNA 223
GNLY	granulysin	7	['39953444', '38057716', '36405710', '36209721', '36199375', '35332254', '29697421']	GNLY	GNLY	10578	granulysin
EIF2AK2	eukaryotic translation initiation factor 2 alpha kinase 2	5	['39311631', '30507610', '30507607', '27779186', '21722999']	EIF2AK2	EIF2AK2	5610	eukaryotic translation initiation factor 2 alpha kinase 2
SBDS	SBDS	0	[]	SBDS	SBDS	51119	SBDS ribosome maturation factor
CARD8	caspase recruitment domain family member 8	2	['38428396', '28768269']	CARD8	CARD8	22900	caspase recruitment domain family member 8
ROCK1	rho associated coiled coil containing protein kinase 1	21	['39236286', '37244125', '37052185', '37028276', '36567581', '36476974', '36252478', '35584479', '35244189', '34365196', '34272987', '33628853', '33440039', '32570032', '31825519', '31432099', '30463769', '30221694', '29920028', '26342084', '23566535']	ROCK1	ROCK1	6093	Rho associated coiled-coil containing protein kinase 1
VSTM1	v set and transmembrane domain containing 1	1	['35971090']	VSTM1	VSTM1	284415	V-set and transmembrane domain containing 1
ANXA2	annexin a2	3	['32845709', '28450113', '27389701']	ANXA2	ANXA2	302	annexin A2
MYLK	myosin light chain kinase	27	['39196520', '38789715', '38056232', '36640152', '36271559', '35852392', '35217279', '34241804', '33606476', '28598488', '28405145', '28154894', '26891162', '26772992', '26473437', '26201020', '25814671', '25724497', '23860583', '21592990', '18812803', '18587400', '17989521', '17472811', '17307813', '17255312', '16399953']	MYLK	MYLK	4638	myosin light chain kinase
NR1D1	nuclear receptor subfamily 1 group d member 1	0	[]	NR1D1	NR1D1	9572	nuclear receptor subfamily 1 group D member 1
THBS1	thrombospondin 1	18	['40115073', '39637364', '38281072', '37661250', '37060578', '36920202', '34836493', '34822739', '34756923', '34698361', '31957847', '30914377', '29979224', '29028771', '27531787', '26646465', '21573017', '15627475']	THBS1	THBS1	7057	thrombospondin 1
RELA	rela proto oncogene nf kb subunit	27	['39839500', '39586719', '39294340', '38723525', '37902912', '35303581', '34632552', '32973783', '32738283', '31415393', '31160364', '30738665', '30146810', '28049149', '27711079', '26982169', '26159927', '25880845', '25184525', '25057925', '21245135', '21183027', '20975042', '20547752', '17655939', '17224794', '15858576']	RELA	RELA	5970	RELA proto-oncogene, NF-kB subunit
COX8A	cytochrome c oxidase subunit 8a	0	[]	COX8A	COX8A	1351	cytochrome c oxidase subunit 8A
CXCR3	c x c motif chemokine receptor 3	33	['40425742', '39617276', '39312202', '38430552', '37662932', '37652048', '36567558', '36211381', '36091040', '36036630', '35189172', '34484417', '33239419', '30254309', '30226896', '28947538', '28138558', '27925349', '27565063', '27509048', '26718341', '26116502', '26005191', '24890566', '24498110', '23171733', '22992408', '22135342', '21807908', '21518789', '20823197', '19343215', '14697751']	CXCR3	CXCR3	2833	C-X-C motif chemokine receptor 3
GABRG2	gamma aminobutyric acid	0	[]	GABRG2	GABRG2	2566	gamma-aminobutyric acid type A receptor subunit gamma2
MT-ND4L	nadh dehydrogenase subunit 4l	0	[]	MT-ND4L	MT-ND4L	4539	NADH dehydrogenase subunit 4L
HMGB1	high mobility group box 1	741	['40421030', '40338919', '40304798', '40157616', '40054422', '39963819', '39962902', '39927458', '39845770', '39763679', '39755020', '39732103', '39712008', '39686902', '39623277', '39396639', '39379599', '39341082', '39228020', '38991952', '38952086', '38937755', '38916095', '38889644', '38845211', '38837857', '38775002', '38734709', '38648712', '38646480', '38474222', '38432918', '38401077', '3…	HMGB1	HMGB1	3146	high mobility group box 1
ELAVL1	elav like rna binding protein 1	2	['39732142', '37343439']	ELAVL1	ELAVL1	1994	ELAV like RNA binding protein 1
HLA-DQA1	histocompatibility antigens class ii	2	['40055592', '39377750']	HLA-DQA1	HLA-DQA1	3117	major histocompatibility complex, class II, DQ alpha 1
ISG15	isg15 ubiquitin like modifier	31	['40086696', '39986583', '39765021', '39206862', '39009196', '38834141', '37777100', '37433357', '37367740', '37268261', '37141957', '36632914', '36330521', '35753558', '33000466', '31465870', '30468892', '30429850', '29455109', '29107065', '28329286', '28190196', '27263115', '26563749', '24646599', '23315078', '22659490', '22349591', '21722999', '19014339', '16002682']	ISG15	ISG15	9636	ISG15 ubiquitin like modifier
CCL18	c c motif chemokine ligand 18	0	[]	CCL18	CCL18	6362	C-C motif chemokine ligand 18
MTNR1A	melatonin receptor 1a	2	['37871834', '36449070']	MTNR1A	MTNR1A	4543	melatonin receptor 1A
MT-ND2	nadh dehydrogenase subunit 2	1	['33334792']	MT-ND2	MT-ND2	4536	NADH dehydrogenase subunit 2
PPIA	peptidylprolyl isomerase a	1	['40263316']	PPIA	PPIA	5478	peptidylprolyl isomerase A
AK2	adenylate kinase 2	1	['40053226']	AK2	AK2	204	adenylate kinase 2
BAX	bcl2 associated x apoptosis regulator	299	['40557053', '40433870', '40338919', '40252895', '40156746', '40147797', '40111530', '39940359', '39937566', '39755761', '39667201', '39662205', '39643194', '39623713', '39614028', '39608427', '39584300', '39567616', '39419306', '39400781', '39358228', '39313391', '39271041', '39210696', '39174578', '39099357', '39025049', '38992150', '38926458', '38822984', '38814205', '38784395', '38775678', '3…	BAX	BAX	581	BCL2 associated X, apoptosis regulator
IFNG	interferon gamma	856	['40546033', '40384854', '40338081', '40173111', '40139445', '39984601', '39968581', '39966958', '39953547', '39878522', '39712015', '39546819', '39447386', '39407132', '39382693', '39240033', '39210270', '39182143', '39135121', '39117832', '39066242', '39037267', '38916619', '38851821', '38835260', '38754032', '38584058', '38561497', '38490312', '38191855', '38172908', '38149388', '38149385', '3…	IFNG	IFNG	3458	interferon gamma
SELE	selectin e	6	['39466437', '24576991', '22186927', '11688328', '10628605', '7684196']	SELE	SELE	6401	selectin E
TYK2	tyrosine kinase 2	14	['36888755', '35178052', '34915498', '32929218', '32684215', '32161097', '29455109', '28182798', '24604832', '23285207', '22777121', '22334678', '15226272', '12679810']	TYK2	TYK2	7297	tyrosine kinase 2
CD55	cd55 antigens	0	[]	CD55	CD55	1604	CD55 molecule (Cromer blood group)
SIGLEC7	sialic acid binding ig like lectin 7	5	['38364104', '30700608', '28810810', '27655105', '19710502']	SIGLEC7	SIGLEC7	27036	sialic acid binding Ig like lectin 7
PELI2	pellino	0	[]	PELI2	PELI2	57161	pellino E3 ubiquitin protein ligase family member 2
GPX1	glutathione peroxidase 1	13	['34288548', '33550189', '33224150', '32200709', '28063474', '27749344', '26416404', '26399395', '25497738', '24887198', '21355852', '21145306', '9918921']	GPX1	GPX1	2876	glutathione peroxidase 1
PDE3B	phosphodiesterase 3b	1	['27696085']	PDE3B	PDE3B	5140	phosphodiesterase 3B

## Sheet: Table S9
PS1 and PS2 gene clusters
	HybridLLM_cluster	NaiveLLM_cluster	NaiveLLM_score	HybridLLM_score
CD14	1	1	1	0.95
IL10	1	1	1	0.925
HMGB1	1	1	1	0.925
MIF	2	1	1	0.8875
TNF	2	1	1	0.8875
TREM1	1	1	1	1
IL6	2	1	1	0.9
IL6R	2	1	1	0.88
ANGPT2	1	1	1	0.957143
THBD	1	1	1	1
S100A9	1	1	0.9625	0.9625
STAT3	1	1	0.9625	0.9625
C5AR1	1	1	0.9625	1
NLRP3	1	1	0.9625	0.9625
IL1B	2	1	0.9625	0.85
CD163	2	1	0.9625	0.7625
IL1RN	2	1	0.9625	0.85
CASP1	2	1	0.9625	0.88
TLR4	1	1	0.9625	0.957143
RAGE	1	1	0.9625	0.94
S100A8	2	1	0.9625	0.8875
TMEM173	Fail	1	0.9625
NFKB1	1	1	0.9625	0.914286
LBP	1	1	0.9625	0.957143
PROC	1	1	0.9625	1
PTX3	1	1	0.957143	0.94
C5	1	1	0.925	0.914286
MMP9	2	1	0.925	0.8875
NAMPT	2	1	0.925	0.728571
CXCR2	1	1	0.925	0.95
PTGS2	3	1	0.925	0.7
LCN2	1	1	0.925	0.957143
S100A12	1	1	0.925	0.95
HMOX1	1	1	0.925	0.95
CRP	2	1	0.925	0.8
IL1R1	3	1	0.925	0.683333
TLR2	2	1	0.925	0.74
IRAK3	1	1	0.925	0.9125
MIR146A	2	1	0.925	0.9
IRAK4	2	1	0.925	0.9
FCN1	4	1	0.925	0.3
ADM	1	1	0.925	1
IL8	2	1	0.925	0.85
CD24	3	1	0.925	0.7
CCR2	3	1	0.8875	0.68
STAT1	3	1	0.8875	0.566667
MPO	2	1	0.8875	0.8375
SIRT1	1	1	0.8875	0.957143
ICAM1	1	1	0.8875	1
CLEC5A	2	1	0.8875	0.9
PARP1	2	1	0.8875	0.833333
SELE	Fail	1	0.8875
GAS6	Fail	1	0.8875
CXCL10	2	1	0.8875	0.9
IL18	2	1	0.8875	0.9
TXN	1	1	0.8875	0.94
RIPK3	2	1	0.8875	0.8
AVP	1	1	0.8875	0.925
CSF3	Fail	1	0.8875
SLPI	1	1	0.8875	0.925
NOS2	1	1	0.8875	0.94
SOCS3	2	1	0.8875	0.833333
MFGE8	Fail	1	0.8875
INDO	4	1	0.8875	0.3
IRAK1	2	1	0.8875	0.88
ANGPT1	2	1	0.8875	0.8
ESM1	4	1	0.8875	0.3
ITGAM	1	1	0.8875	1
CCL2	2	1	0.8875	0.766667
FGL2	4	1	0.8875	0.3
MIR223	2	1	0.8875	0.9
NFE2L2	Fail	1	0.8875
MYD88	2	1	0.875	0.85
RETN	1	1	0.875	1
ADAM17	1	1	0.85	1
IFNG	2	1	0.85	0.771429
BPI	3	1	0.85	0.575
HIF1A	1	1	0.85	0.914286
NFKBIA	3	1	0.85	0.68
NOD2	3	1	0.85	0.6
FAS	1	1	0.85	1
DUSP1	4	1	0.85	0.3
C3AR1	2	1	0.85	0.857143
TNFRSF1A	2	1	0.85	0.85
FCGR2A	4	1	0.85	0.3
ORM1	Fail	1	0.85
MERTK	Fail	1	0.85
MAPKAPK2	2	1	0.85	0.76
TLR8	3	1	0.85	0.7
CASP3	Fail	1	0.85
SDC1	4	1	0.85	0.3
F3	3	1	0.85	0.675
MARCO	4	1	0.85	0.3
TRAF6	2	1	0.85	0.771429
AGER	3	1	0.85	0.575
OSM	4	1	0.85	0.3
TGFB1	2	1	0.85	0.76
F2R	Fail	1	0.85
MIR21	3	1	0.85	0.5
OLFM4	2	1	0.8375	0.883333
ITGAL	Fail	2	0.8125
MALAT1	4	2	0.8125	0.3
TXNIP	Fail	2	0.8125
FPR2	3	2	0.8125	0.65
LY96	3	2	0.8125	0.5
IFNAR1	3	2	0.8125	0.616667
LGALS3	4	2	0.8125	0.3
CCL5	1	2	0.8125	0.925
IL8RA	4	2	0.8125	0.3
LTA4H	4	2	0.8125	0.3
ADAM8	3	2	0.8125	0.533333
ELANE	2	2	0.8125	0.783333
CD44	3	2	0.8125	0.65
SERPINA1	4	2	0.8125	0.3
TLR9	4	2	0.8125	0.46
IFNAR2	3	2	0.8125	0.7
HSPA1A	4	2	0.8125	0.433333
GPR77	4	2	0.8125	0.3
GSK3B	2	2	0.8125	0.74
IL8RB	4	2	0.8125	0.3
SIGLEC9	2	2	0.8125	0.85
PLAUR	4	2	0.8125	0.3
CXCL1	2	2	0.8125	0.783333
CHI3L1	1	2	0.8125	1
FCGR3A	4	2	0.8125	0.3
ATG5	3	2	0.8125	0.5
NFKB2	3	2	0.8125	0.6
VEGFA	2	2	0.8125	0.88
TNFRSF1B	2	2	0.8125	0.76
SPHK1	2	2	0.8125	0.8125
LYZ	Fail	2	0.8125
EIF2AK2	2	2	0.8125	0.766667
HPSE	2	2	0.8125	0.825
ANXA1	2	2	0.8125	0.8
SELP	Fail	2	0.8125
CCL3	3	2	0.8125	0.7
SPP1	3	2	0.8125	0.5
MAPK14	3	2	0.8	0.666667
HLA-DRA	2	2	0.8	0.875
CIRBP	2	2	0.8	0.766667
ISG15	Fail	2	0.8
RELA	1	2	0.8	0.925
CD177	2	2	0.8	0.85
FCGR1A	3	2	0.8	0.7
TNFAIP3	3	2	0.8	0.7
HGF	2	2	0.775	0.766667
CTSS	3	2	0.775	0.65
ANXA2	3	2	0.775	0.54
VWF	1	2	0.775	0.914286
HSP90AA1	3	2	0.775	0.675
HAVCR2	1	2	0.775	1
IL27	2	2	0.775	0.85
CXCL12	3	2	0.775	0.675
SERPINE1	Fail	2	0.775
LGALS9	4	2	0.775	0.3
RHOA	2	2	0.7625	0.88
SOD2	2	2	0.7625	0.85
TLR7	4	2	0.7625	0.433333
MAPK3	3	2	0.7625	0.566667
IRF3	3	2	0.7625	0.675
CLEC7A	4	2	0.7625	0.3
CXCR4	1	2	0.7625	0.94
TYK2	4	2	0.7625	0.475
ENTPD1	3	2	0.7625	0.585714
ADORA2A	1	2	0.7625	1
CASP8	3	2	0.7625	0.7
TIRAP	2	2	0.7625	0.9
RAC1	2	2	0.7625	0.74
PDE4B	1	2	0.7625	1
F2RL1	4	2	0.7625	0.3
FASLG	1	2	0.7625	1
ITGAX	4	2	0.7625	0.3
BTK	4	2	0.7625	0.3
CD40	1	2	0.7625	0.925
FPR1	4	2	0.7625	0.416667
DDX58	4	2	0.7625	0.3
IRAK2	4	2	0.7625	0.3
NOD1	3	2	0.7625	0.566667
TRPM2	3	2	0.7625	0.58
TLR6	4	2	0.7625	0.433333
NLRX1	Fail	2	0.7625
VAMP8	Fail	2	0.7625
CLEC4E	Fail	2	0.7625
IKBKB	2	2	0.7625	0.766667
AKT1	2	2	0.7625	0.9
HMGN1	4	2	0.7625	0.3
ARID5A	1	2	0.7625	1
MAPK1	2	2	0.7625	0.76
HCK	Fail	2	0.7625
FRAP1	4	2	0.7625	0.3
FOXO3	1	2	0.7625	1
SOCS1	1	2	0.7625	0.94
ROCK2	2	2	0.7625	0.766667
SYK	1	2	0.7625	1
LRG1	Fail	2	0.7625
PPARG	2	2	0.7625	0.775
PTAFR	Fail	2	0.7625
ZC3H12A	4	2	0.7625	0.3
CD274	3	2	0.7625	0.7
IRF1	2	2	0.7625	0.85
CYBB	4	2	0.75	0.3
DPP4	3	2	0.7375	0.685714
REG3A	4	2	0.7375	0.3
HSP90B1	4	2	0.7375	0.3
EDN1	Fail	2	0.7375
THBS1	Fail	2	0.7375
IL18BP	3	2	0.7375	0.7
PLA2G2A	4	2	0.7375	0.3
VDR	3	2	0.7375	0.666667
IL15	4	3	0.725	0.433333
PYCARD	4	3	0.725	0.3
BECN1	2	3	0.725	0.8
NR3C1	4	3	0.725	0.3
SIGIRR	Fail	3	0.725
PGLYRP1	4	3	0.725	0.433333
SIRT2	2	3	0.725	0.85
PIK3CG	2	3	0.725	0.766667
HP	1	3	0.725	1
CCL4	4	3	0.725	0.3
CCR1	1	3	0.725	1
ARG1	4	3	0.725	0.3
SELL	4	3	0.725	0.3
CXCR3	Fail	3	0.725
CX3CR1	1	3	0.725	1
HLA-B	4	3	0.725	0.3
JAK1	3	3	0.725	0.5
RIPK2	4	3	0.725	0.3
CCR5	2	3	0.725	0.75
HDAC3	2	3	0.725	0.8
KLF2	3	3	0.725	0.68
TIMP1	2	3	0.725	0.82
CXCL5	2	3	0.725	0.783333
MIR150	2	3	0.725	0.9
AIM2	Fail	3	0.725
JMJD3	1	3	0.725	1
IFIT3	3	3	0.725	0.7
LYN	4	3	0.725	0.3
CSF3R	4	3	0.725	0.3
XIAP	2	3	0.725	0.766667
JAK2	1	3	0.725	0.94
CD36	1	3	0.725	1
TNFRSF9	Fail	3	0.725
CFLAR	3	3	0.725	0.7
IL1RAP	4	3	0.725	0.3
CD86	1	3	0.725	1
NOS3	Fail	3	0.725
SELPLG	Fail	3	0.725
LTF	3	3	0.725	0.65
XBP1	4	3	0.725	0.3
LPCAT2	1	3	0.725	1
MYLK	4	3	0.725	0.3
NCF1	Fail	3	0.7125
RAC2	4	3	0.7125	0.3
DOCK2	3	3	0.7125	0.5
TLR1	1	3	0.7125	1
CEBPB	1	3	0.7125	0.94
IRF5	4	3	0.7125	0.3
ITGB2	4	3	0.7125	0.433333
TICAM1	4	3	0.7125	0.3
IKBKG	Fail	3	0.7125
NLRC4	1	3	0.7125	0.925
CD4	1	3	0.7125	0.925
PCSK9	2	3	0.7	0.85
HSPA5	4	3	0.7	0.3
PPIA	Fail	3	0.7
ADAM10	1	3	0.7	1
LDHA	Fail	3	0.7
APOA1	3	3	0.7	0.7
ADORA2B	4	3	0.6875	0.3
ROCK1	1	3	0.6875	1
LTA	Fail	3	0.6875
MAP3K8	Fail	3	0.6875
TXNRD1	Fail	3	0.6875
HSP90AB1	3	3	0.6875	0.7
AHR	3	3	0.6875	0.7
PROS1	4	3	0.6875	0.3
PLG	3	3	0.6875	0.5
TNFSF10	3	3	0.6875	0.533333
IL1R2	3	3	0.6875	0.6
EDG1	4	3	0.6875	0.3
LEP	3	3	0.6875	0.5
ZFP36	4	3	0.6875	0.3
PRDX2	Fail	3	0.6875
HDAC2	3	3	0.6875	0.533333
CHUK	4	3	0.6875	0.3
IL32	4	3	0.6875	0.4
FURIN	4	3	0.6875	0.3
AZU1	1	3	0.6875	1
DEFA1	2	3	0.6875	0.766667
SCUBE1	4	3	0.6875	0.3
TFPI	3	3	0.6875	0.5
UCP2	1	3	0.6875	1
CD55	Fail	3	0.6875
A2M	Fail	3	0.6875
CECR1	Fail	3	0.6875
FOXO1	4	3	0.6875	0.3
ATG7	1	3	0.6875	1
IL6ST	4	3	0.6875	0.3
IL10RA	Fail	3	0.675
CEACAM8	2	3	0.675	0.86
GBP5	4	3	0.675	0.3
EGR1	3	3	0.675	0.65
TOLLIP	2	3	0.675	0.76
CD38	1	3	0.675	1
PECAM1	3	3	0.675	0.7
FOXP3	1	3	0.675	1
GZMB	3	3	0.675	0.533333
IRF4	Fail	3	0.675
IRF8	3	3	0.675	0.533333
FCGR2B	4	3	0.675	0.3
HLA-A	Fail	3	0.675
IL12A	Fail	3	0.675
FOS	3	3	0.675	0.5
NLRC5	4	3	0.675	0.3
PTPN6	4	3	0.675	0.3
KEAP1	Fail	3	0.675
CSF1R	Fail	3	0.675
CCR7	Fail	3	0.675
TBK1	3	3	0.675	0.65
CD244	Fail	3	0.675
CD74	2	3	0.675	0.8875
IL12B	Fail	3	0.675
CD40LG	1	3	0.675	0.914286
KLF4	2	3	0.675	0.766667
IFI27	4	3	0.675	0.3
NCF2	4	3	0.6625	0.3
NFKBIB	4	3	0.65	0.3
GPR84	4	3	0.65	0.3
LGALS1	Fail	3	0.65
ADRB2	Fail	3	0.65
SIRPA	4	3	0.65	0.3
FTH1	Fail	3	0.65
PLAT	4	3	0.65	0.3
GDF15	3	3	0.65	0.7
PRDX4	Fail	3	0.65
CTSD	3	3	0.65	0.666667
HDAC1	4	3	0.65	0.3
BRD4	Fail	3	0.65
GSTO1	Fail	3	0.65
PON1	3	3	0.65	0.7
VDAC1	Fail	3	0.65
MIR181A1	1	3	0.65	1
WARS	Fail	3	0.65
BCL2	2	3	0.65	0.8
CD93	Fail	3	0.65
PLA2G7	4	3	0.65	0.3
GSN	Fail	3	0.65
BAG3	4	3	0.65	0.3
ORM2	Fail	3	0.65
CASP7	4	3	0.65	0.3
SELENOP	Fail	3	0.65
ELAVL1	3	3	0.65	0.7
CFD	Fail	3	0.65
BTLA	1	4	0.6375	0.925
MLKL	4	4	0.6375	0.3
FADD	Fail	4	0.6375
CD48	Fail	4	0.6375
JUN	4	4	0.6375	0.433333
CD200R1	Fail	4	0.6375
NFKBIZ	3	4	0.6375	0.65
FGA	Fail	4	0.6375
LTB4R	4	4	0.6375	0.4
HSPA1B	4	4	0.6375	0.3
CD83	4	4	0.6375	0.3
NAIP	4	4	0.6375	0.3
MAP3K14	Fail	4	0.6375
KLRK1	3	4	0.6375	0.5
IFNGR1	4	4	0.6375	0.3
SIGLEC5	Fail	4	0.6375
IFNA2	Fail	4	0.6375
NFKBIE	Fail	4	0.6375
IL17RA	2	4	0.6375	0.82
TP53	2	4	0.6375	0.8
SERPING1	4	4	0.6375	0.3
PDCD1	1	4	0.6375	0.914286
CARD9	4	4	0.6375	0.3
IRF9	Fail	4	0.6375
NLRP12	Fail	4	0.6375
IRF7	4	4	0.6375	0.3
CEACAM1	3	4	0.6375	0.7
GRN	Fail	4	0.6375
IFIT1	1	4	0.625	1
LCP2	Fail	4	0.625
FAIM3	4	4	0.625	0.3
AOAH	Fail	4	0.625
PRKCA	Fail	4	0.6
PRDX1	Fail	4	0.6
PRKCD	4	4	0.6	0.433333
MAP1LC3A	Fail	4	0.6
MAP3K5	Fail	4	0.6
MYC	2	4	0.6	0.86
TGM2	4	4	0.6	0.3
CAT	4	4	0.6	0.3
CD80	2	4	0.6	0.86
IL2RA	4	4	0.6	0.3
HLA-G	4	4	0.6	0.3
ALOX15	4	4	0.6	0.3
LRP1	Fail	4	0.6
CSF2RB	4	4	0.6	0.3
ALOX5	2	4	0.6	0.75
MAP1LC3B	3	4	0.6	0.7
GPX1	4	4	0.6	0.3
IL18RAP	Fail	4	0.6
BIRC3	Fail	4	0.6
HSPB1	2	4	0.6	0.825
CEBPD	4	4	0.6	0.3
CDKN1A	3	4	0.6	0.7
ITGB1	Fail	4	0.6
PELI2	3	4	0.6	0.566667
SMAD3	4	4	0.6	0.3
HSPD1	4	4	0.6	0.3
CTSB	4	4	0.6	0.3
MEFV	4	4	0.6	0.3
DUSP3	Fail	4	0.6
BSG	Fail	4	0.6
NR1D1	Fail	4	0.6
EP300	Fail	4	0.6
MT2A	Fail	4	0.6
ZBP1	2	4	0.6	0.8
SOD1	Fail	4	0.6
PFKFB3	1	4	0.6	1
RXRA	Fail	4	0.6
GPX4	Fail	4	0.6
TFRC	Fail	4	0.6
DEFA3	Fail	4	0.6
TNFRSF10B	4	4	0.6	0.3
DARC	4	4	0.6	0.3
HLA-E	4	4	0.6	0.3
PRKAA1	Fail	4	0.6
AQP9	1	4	0.6	1
HAMP	Fail	4	0.6
MIR146B	Fail	4	0.6
HDAC6	1	4	0.6	1
PRDX6	4	4	0.6	0.3
VIM	4	4	0.6	0.3
CAV1	Fail	4	0.6
MICA	4	4	0.6	0.3
IL4R	1	4	0.6	1
EBI3	Fail	4	0.6
B2M	Fail	4	0.6
CCL18	Fail	4	0.6
ATF4	4	4	0.6	0.3
PTGS1	Fail	4	0.6
SIRT3	1	4	0.6	1
PTEN	Fail	4	0.5875
MUC1	4	4	0.5875	0.3
CD68	Fail	4	0.5875
CD69	4	4	0.5875	0.3
SERPINB1	3	4	0.5875	0.5
CLEC4D	4	4	0.5875	0.3
MAP3K7	4	4	0.5875	0.3
HLA-DQA1	4	4	0.5875	0.3
ORAI1	4	4	0.5875	0.3
HLA-DRB4	Fail	4	0.5875
HLA-DQB1	4	4	0.5875	0.3
TICAM2	3	4	0.5875	0.7
HLA-DPB1	3	4	0.5875	0.7
HLA-C	4	4	0.5875	0.3
SHARPIN	Fail	4	0.5875
DPP3	3	4	0.5875	0.5
CCL3L1	4	4	0.5875	0.3
CDC42	Fail	4	0.5875
HLA-DPA1	3	4	0.5875	0.666667
C1QB	Fail	4	0.5875
CYLD	1	4	0.5875	1
CYBA	Fail	4	0.5875
RUNX1	1	4	0.5875	1
IFI44L	4	4	0.5875	0.3
PIK3CD	Fail	4	0.5875
TYROBP	Fail	4	0.5875
SPI1	3	4	0.575	0.666667
PTPRC	Fail	4	0.575
UNC93B1	Fail	4	0.575
FCER1G	2	5	0.55	0.85
IFIH1	1	5	0.55	1
RSAD2	4	5	0.55	0.3
AIF1	4	5	0.55	0.3
GZMA	Fail	5	0.55
HLA-DRB3	3	5	0.55	0.7
ITIH4	4	5	0.55	0.3
C1QBP	4	5	0.55	0.3
TRAF2	4	5	0.55	0.3
IER3	Fail	5	0.55
CASP5	3	5	0.55	0.7
SMAD7	Fail	5	0.55
MAP2K1	Fail	5	0.55
GADD45B	3	5	0.55	0.65
CD59	Fail	5	0.55
LY86	4	5	0.55	0.3
CD97	Fail	5	0.55
IL7R	2	5	0.55	0.85
CXCL6	Fail	5	0.55
BCL2L1	4	5	0.55	0.3
ETS1	4	5	0.55	0.3
TSC22D3	4	5	0.55	0.3
PDE4D	3	5	0.55	0.7
CISH	3	5	0.55	0.66
OAS1	4	5	0.55	0.3
DEFA4	Fail	5	0.55
FYN	4	5	0.55	0.3
TMSB4X	Fail	5	0.55
TRIM14	4	5	0.55	0.3
PSMB8	Fail	5	0.55
GATA2	4	5	0.55	0.3
ENO1	4	5	0.55	0.3
FN1	Fail	5	0.55
ITGAV	Fail	5	0.55
BIRC4	4	5	0.55	0.3
CDH5	4	5	0.55	0.3
SIGLEC10	4	5	0.55	0.3
P2RX4	Fail	5	0.55
C4BPA	Fail	5	0.55
CD8A	3	5	0.55	0.666667
F11R	Fail	5	0.55
KLRD1	Fail	5	0.55
FCGR3B	4	5	0.55	0.3
TRADD	4	5	0.55	0.3
CMPK2	2	5	0.55	0.85
MRC1	4	5	0.55	0.3
BAX	3	5	0.55	0.566667
SIGLEC7	Fail	5	0.55
STAT2	3	5	0.55	0.7
MICB	Fail	5	0.55
LAIR1	4	5	0.55	0.3
CASP9	Fail	5	0.55
CARD8	4	5	0.55	0.3
NCF4	Fail	5	0.5375
LCK	2	5	0.5375	0.766667
NOTCH1	4	5	0.5375	0.3
PIK3R1	3	5	0.5375	0.7
STK4	4	5	0.5375	0.3
SLAMF1	4	5	0.5	0.3
ADA	Fail	5	0.5
HLA-DMB	4	5	0.5	0.3
TNFSF4	Fail	5	0.5
MCL1	Fail	5	0.5
MAPK9	4	5	0.5	0.3
CD27	Fail	5	0.5
F5	Fail	5	0.5
CREB1	Fail	5	0.5
ECSIT	Fail	5	0.5
IFNGR2	Fail	5	0.5
LILRB2	4	5	0.5	0.3
TRAF3IP2	Fail	5	0.5
MX1	Fail	5	0.5
SEMA4D	Fail	5	0.5
OAS2	4	5	0.5	0.3
TNFSF14	3	5	0.5	0.7
LY6E	Fail	5	0.5
GBP1	4	5	0.5	0.3
KLRG1	3	5	0.5	0.7
TRAF1	Fail	5	0.5
NT5E	Fail	5	0.5
DUSP2	Fail	5	0.5
TRAFD1	4	5	0.5	0.3
RELB	4	5	0.5	0.3
LILRB4	4	5	0.5	0.3
OASL	4	5	0.5	0.3
PELI1	3	5	0.5	0.65
CD5	4	5	0.5	0.3
PTPN11	4	5	0.5	0.3
CD46	Fail	5	0.5
BCL2A1	2	5	0.5	0.82
NFIL3	4	5	0.5	0.3
OAS3	4	5	0.5	0.3
PTPN2	4	5	0.5	0.3
STIM1	Fail	5	0.5
MAP2K3	4	5	0.5	0.3
TNFRSF12A	Fail	5	0.5
CTLA4	2	5	0.5	0.88
IL2RB	2	5	0.5	0.85
GBP2	3	5	0.5	0.7
IFI44	Fail	5	0.5
FCAR	4	5	0.5	0.3
WAS	4	5	0.475	0.3
FERMT3	2	5	0.45	0.828571
STAT5A	Fail	5	0.45
LILRB1	Fail	5	0.45
ARIH2	Fail	5	0.45
GATA3	3	5	0.45	0.7
PLCG1	4	5	0.45	0.3
HLA-DMA	4	5	0.45	0.3
IKZF1	4	5	0.45	0.3
PLCG2	Fail	5	0.45
CD3D	1	5	0.45	0.925
PTPN22	4	5	0.45	0.3
STAT5B	Fail	5	0.45
SLC11A1	Fail	5	0.45
MAP2K4	4	5	0.45	0.3
GNLY	Fail	5	0.45
IL12RB1	4	5	0.45	0.3
C2	Fail	5	0.45
BCL6	Fail	5	0.45
CD33	4	5	0.45	0.3
BATF3	4	5	0.45	0.3
HVCN1	4	5	0.45	0.3
STAT4	4	5	0.45	0.3
DLL1	Fail	5	0.45
GFI1	4	5	0.45	0.3
CBLB	Fail	5	0.45
VAV1	Fail	5	0.45
CD2	4	5	0.4	0.3
CD247	1	5	0.4	1
CD226	Fail	5	0.4
CD3E	2	5	0.4	0.85
CSF2RA	Fail	5	0.4
RAP1B	4	5	0.4	0.3
NFATC1	3	5	0.4	0.5
BATF	Fail	5	0.4

## Sheet: Table S10
Priority Set3 and Candidate Gene
PC1	PC2	genes	priority_cluster
8.95212	-0.792374	ADAM17	1
9.22643	-0.282584	C5AR1	1
-0.630752	-2.34443	CD38	1
7.17242	-3.91362	CX3CR1	1
12.3705	-3.27554	TREM1	1
2.54276	-4.56004	PFKFB3	1
4.9411	0.490164	ADAM10	1
1.79881	-4.80413	HDAC6	1
3.96311	-6.81362	ADM	1
10.9493	-2.08532	S100A9	1
9.01652	-2.05934	STAT3	1
10.2321	-1.5238	NLRP3	1
7.64663	-0.581313	SIRT1	1
6.64839	0.0374546	LCN2	1
8.98573	-0.434754	TLR4	1
7.89195	0.136482	LBP	1
6.58501	-7.08759	ANGPT2	1
5.11647	-2.75548	CD14	1
5.46249	0.0977685	CXCR2	1
4.86358	1.36685	HMOX1	1
0.805096	-4.61127	PTX3	1
9.07973	-2.6287	IL10	1
10.6254	-2.31223	HMGB1	1
7.55798	1.27688	C5	1
7.55581	-2.40518	HIF1A	1
5.57065	-4.59376	VWF	1
4.72402	-1.42733	PDCD1	1
7.65074	0.254862	NFKB1	1
4.27118	0.623913	CD40LG	1
8.62282	-0.153234	IRAK3	1
1.39106	6.47238	ICAM1	2
-0.413637	6.62609	TLR1	2
-3.69008	5.5025	FOXP3	2
-4.51039	4.33571	PDE4B	2
0.245358	7.13399	FAS	2
0.0727008	7.15132	FASLG	2
-4.10629	4.93528	CD86	2
-0.0842528	1.7825	SIRT3	2
-0.0886122	6.49244	RETN	2
3.82661	2.83281	THBD	2
3.94628	2.93105	S100A12	2
2.18298	2.72082	CXCR4	2
-0.135469	2.68588	CEBPB	2
1.75063	1.59935	TXN	2
2.39336	4.00175	RAGE	2
1.57326	4.51331	NOS2	2
1.50923	4.46087	JAK2	2
1.65263	1.44137	SOCS1	2
-1.15567	6.06958	BTLA	2
-0.70764	6.15214	CCL5	2
-1.49684	5.64898	CD3D	2
-1.53313	5.24798	CD40	2
-0.142979	6.76673	RELA	2
-2.22252	3.49811	NLRC4	2
-1.53591	2.54017	CD4	2
-7.42382	0.36519	IFIH1	3
-7.56899	0.260552	CD247	3
-4.73538	0.540883	ROCK1	3
-7.22782	0.681153	HP	3
-8.89383	-2.00453	ADORA2A	3
-6.47981	3.04975	CCR1	3
-9.60134	-1.20438	MIR181A1	3
-4.75778	-2.2257	ARID5A	3
-8.89383	-2.00453	CHI3L1	3
-8.89383	-2.00453	AZU1	3
-9.69934	-1.36236	HAVCR2	3
-8.89383	-2.00453	CD36	3
-8.89383	-2.00453	FOXO3	3
-9.40534	-0.88842	CYLD	3
-3.55718	-2.24904	SYK	3
-9.60134	-1.20438	IL4R	3
-9.60134	-1.20438	UCP2	3
-9.60134	-1.20438	RUNX1	3
-5.42139	-0.564987	ATG7	3
-7.22782	0.681153	LPCAT2	3
-9.50334	-1.0464	ITGAM	3
-2.97097	0.820441	SLPI	3
-8.08022	-6.94222	IFIT1	4
-7.22563	-4.00455	JMJD3	4
-5.27721	-10.2235	AQP9	4
-7.65292	-7.42338	PROC	4
-1.82922	-11.0102	AVP	4
